# Supplementary material for: 6-Phenyl-5a,6,6a,7,12,13a-hexa­hydro-5H-benzo[6,7]indolizino[3,2-a]pyrrolizine
Source: Acta Crystallogr Sect E Struct Rep Online. 2009 Jun 6;65(Pt 7):o1454. doi: 10.1107/S1600536809020091 (PMC2969265; doi:10.1107/S1600536809020091)
Supplement: Supplementary file 1 [file e-65-o1454-sup1.cif]

##############################################################################
###                                                                        ###
###        Electronic paper (Acta Crystallographica Section E)             ###
###                                                                        ###
##############################################################################
#                                                                            #
# This CIF contains the data in a paper accepted for publication in Acta     #
# Crystallographica Section E. It conforms to the requirements of Notes      #
# for Authors for Section E, and has been peer reviewed under the auspices   #
# of the IUCr Commission on Journals.                                        #
#                                                                            #
# Full details of the Crystallographic Information File format               #
# are given in the paper "The Crystallographic Information File (CIF):       #
# a New Standard Archive File for Crystallography" by S. R. Hall, F. H.      #
# Allen and I. D. Brown [Acta Cryst. (1991), A47, 655-685].                  #
#                                                                            #
# The current version of the core CIF dictionary is obtainable from          #
# ftp://ftp.iucr.org/pub/cif_core.dic. The current version number is 2.4.    #
#                                                                            #
# Software is freely available for graphical display of the structure(s) in  #
# this CIF.  For information consult the CIF home page http://www.iucr.org/  #
# cif/home.html                                                              #
#                                                                            #
# This file may be used for bona fide research purposes within the           #
# scientific community so long as proper attribution is given to the journal # 
# article from which it was obtained.                                        #
#                                                                            #
##############################################################################
                                             
data_global
_audit_creation_method     SHELXL97
_journal_date_recd_electronic     2009-05-15
_journal_date_accepted     2009-05-26
_journal_name_full     'Acta Crystallographica, Section E'
_journal_year     2009
_journal_volume     65
_journal_issue      7
_journal_page_first     o1454
_journal_page_last     o1454
_journal_paper_category     QO
_journal_coeditor_code     IS2422
_publ_contact_author_name     'V. Manivannan'
_publ_contact_author_address
;
Department of Research and Development,
PRIST University,
Vallam,
Thanjavur - 613 403,
Tamil Nadu,
India.
;
_publ_contact_author_email     'manivan_1999@yahoo.com'
_publ_contact_author_fax     ?
_publ_contact_author_phone     '04426187785'
_publ_section_title
;\
6-Phenyl-5a,6,6a,7,12,13a-hexahydro-5<i>H</i>-benzo[6,7]indolizino[3,2-\
<i>a</i>]pyrrolizine
;
loop_
    _publ_author_name
    _publ_author_address
    'B. Gunasekaran'
;
Department of Physics,
AMET University,
Kanathur, Chennai 603 112,
India
;
    'S. Kathiravan'
;
Department of Organic Chemistry,
University of Madras,
Guindy Campus,
Chennai 600 025,
India
;
    'R. Raghunathan'
;
Department of Organic Chemistry,
University of Madras,
Guindy Campus,
Chennai 600 025,
India
;
    'V. Renuga'
;
Department of Chemistry,
National College,
Thiruchirapalli,
Tamil Nadu,
India
;
    'V. Manivannan'
;
Department of Research and Development,
PRIST University,
Vallam,
Thanjavur 613 403,
Tamil Nadu,
India
;
data_I
_chemical_name_systematic
;
6-Phenyl-5a,6,6a,7,12,13a-hexahydro-5<i>H</i>-benzo[6,7]indolizino[3,2-
<i>a</i>]pyrrolizine
;
_chemical_name_common     ?
_chemical_formula_moiety     'C23 H22 N2'
_chemical_formula_sum     'C23 H22 N2'
_chemical_formula_iupac     'C23 H22 N2'
_chemical_formula_weight     326.43
_chemical_melting_point     ?
_symmetry_cell_setting     'Monoclinic'
_symmetry_space_group_name_H-M     'P 21/n'
_symmetry_space_group_name_Hall     '-P 2yn'
loop_
    _symmetry_equiv_pos_as_xyz
    'x, y, z'
    '-x+1/2, y+1/2, -z+1/2'
    '-x, -y, -z'
    'x-1/2, -y-1/2, z-1/2'
_cell_length_a     14.0694(14)
_cell_length_b     5.9300(5)
_cell_length_c     21.177(2)
_cell_angle_alpha     90.00
_cell_angle_beta     104.563(3)
_cell_angle_gamma     90.00
_cell_volume     1710.1(3)
_cell_formula_units_Z     4
_cell_measurement_reflns_used     6264
_cell_measurement_theta_min     1.99
_cell_measurement_theta_max     28.39
_cell_measurement_temperature     293(2)
_exptl_crystal_description     'Needle'
_exptl_crystal_colour     'Yellow'
_exptl_crystal_size_max     0.20
_exptl_crystal_size_mid     0.20
_exptl_crystal_size_min     0.15
_exptl_crystal_density_diffrn     1.268
_exptl_crystal_density_meas     ?
_exptl_crystal_density_method     'not measured'
_exptl_crystal_F_000     696
_exptl_absorpt_coefficient_mu     0.074
_exptl_absorpt_correction_type     'multi-scan'
_exptl_absorpt_process_details     '(<i>SADABS</i>; Sheldrick, 1996)'
_exptl_absorpt_correction_T_min     0.9846
_exptl_absorpt_correction_T_max     0.9890
_exptl_special_details
;
;
_diffrn_ambient_temperature     293(2)
_diffrn_radiation_type     MoK\a
_diffrn_radiation_wavelength     0.71073
_diffrn_radiation_source     'fine-focus sealed tube'
_diffrn_radiation_monochromator     graphite
_diffrn_measurement_device_type     'Bruker KappaAPEXII'
_diffrn_measurement_method     '\w and \f'
_diffrn_detector_area_resol_mean     0
_diffrn_reflns_number     20373
_diffrn_reflns_av_R_equivalents     0.0321
_diffrn_reflns_av_sigmaI/netI     0.0299
_diffrn_reflns_theta_min     1.99
_diffrn_reflns_theta_max     28.39
_diffrn_reflns_theta_full     28.39
_diffrn_measured_fraction_theta_max     0.997
_diffrn_measured_fraction_theta_full     0.997
_diffrn_reflns_limit_h_min     -18
_diffrn_reflns_limit_h_max     17
_diffrn_reflns_limit_k_min     -7
_diffrn_reflns_limit_k_max     4
_diffrn_reflns_limit_l_min     -28
_diffrn_reflns_limit_l_max     28
_diffrn_standards_number     ?
_diffrn_standards_interval_count     0
_diffrn_standards_interval_time     0
_diffrn_standards_decay_%     ?
_refine_special_details
;
Refinement of <i>F</i>^2^ against ALL reflections. The weighted <i>R</i>-factor
<i>wR</i> and goodness of fit <i>S</i> are based on <i>F</i>^2^, conventional
<i>R</i>-factors <i>R</i> are based on <i>F</i>, with <i>F</i> set to zero for
negative <i>F</i>^2^. The threshold expression of <i>F</i>^2^ >
\s(<i>F</i>^2^) is used only for calculating <i>R</i>-factors(gt) <i>etc</i>.
and is not relevant to the choice of reflections for refinement.
<i>R</i>-factors based on <i>F</i>^2^ are statistically about twice as large
as those based on <i>F</i>, and <i>R</i>- factors based on ALL data will be
even larger.
;
_reflns_number_total     4266
_reflns_number_gt     3049
_reflns_threshold_expression     I>2\s(I)
_refine_ls_structure_factor_coef     Fsqd
_refine_ls_matrix_type     full
_refine_ls_R_factor_all     0.0740
_refine_ls_R_factor_gt     0.0492
_refine_ls_wR_factor_gt     0.1304
_refine_ls_wR_factor_ref     0.1490
_refine_ls_goodness_of_fit_ref     1.014
_refine_ls_restrained_S_all     1.014
_refine_ls_number_reflns     4266
_refine_ls_number_parameters     226
_refine_ls_number_restraints     0
_refine_ls_hydrogen_treatment     constr
_refine_ls_weighting_scheme     calc
_refine_ls_weighting_details
         'calc w=1/[\s^2^(Fo^2^)+(0.0757P)^2^+0.3733P] where P=(Fo^2^+2Fc^2^)/3'
_atom_sites_solution_hydrogens     geom
_atom_sites_solution_primary     direct
_atom_sites_solution_secondary     difmap
_refine_ls_shift/su_max     0.000
_refine_ls_shift/su_mean     0.000
_refine_diff_density_max     0.168
_refine_diff_density_min     -0.227
_refine_ls_extinction_method     none
_refine_ls_extinction_coef     ?
loop_
    _atom_type_symbol
    _atom_type_description
    _atom_type_scat_dispersion_real
    _atom_type_scat_dispersion_imag
    _atom_type_scat_source
    'C' 'C' 0.0033 0.0016
                         'International Tables Vol C Tables 4.2.6.8 and 6.1.1.4'
    'H' 'H' 0.0000 0.0000
                         'International Tables Vol C Tables 4.2.6.8 and 6.1.1.4'
    'N' 'N' 0.0061 0.0033
                         'International Tables Vol C Tables 4.2.6.8 and 6.1.1.4'
_computing_data_collection     'APEX2 (Bruker, 2004)'
_computing_cell_refinement     'SAINT (Bruker, 2004)'
_computing_data_reduction     'SAINT (Bruker, 2004)'
_computing_structure_solution     'SHELXS97 (Sheldrick, 2008)'
_computing_structure_refinement     'SHELXL97 (Sheldrick, 2008)'
_computing_molecular_graphics     'PLATON (Spek, 2009)'
_computing_publication_material     'SHELXL97 (Sheldrick, 2008)'
loop_
    _atom_site_type_symbol
    _atom_site_label
    _atom_site_fract_x
    _atom_site_fract_y
    _atom_site_fract_z
    _atom_site_U_iso_or_equiv
    _atom_site_adp_type
    _atom_site_calc_flag
    _atom_site_refinement_flags
    _atom_site_occupancy
    _atom_site_disorder_assembly
    _atom_site_disorder_group
    N N1 0.42095(9) 0.02857(19) 0.64155(6) 0.0319(3) Uani d . 1 . .
    N N2 0.26180(10) 0.2368(2) 0.50434(6) 0.0447(3) Uani d . 1 . .
    C C9 0.42973(10) 0.2650(2) 0.66188(7) 0.0308(3) Uani d . 1 . .
    H H9 0.3639 0.3302 0.6548 0.037 Uiso calc R 1 . .
    C C2 0.38439(10) -0.0647(2) 0.74598(7) 0.0353(3) Uani d . 1 . .
    C C8 0.48113(11) 0.2811(3) 0.73313(7) 0.0380(3) Uani d . 1 . .
    H H8A 0.4760 0.4343 0.7480 0.046 Uiso calc R 1 . .
    H H8B 0.5502 0.2470 0.7390 0.046 Uiso calc R 1 . .
    C C10 0.48203(10) 0.3722(2) 0.61376(7) 0.0347(3) Uani d . 1 . .
    H H10 0.4648 0.5326 0.6095 0.042 Uiso calc R 1 . .
    C C1 0.35781(11) -0.0995(2) 0.67344(7) 0.0367(3) Uani d . 1 . .
    H H1A 0.3630 -0.2586 0.6642 0.044 Uiso calc R 1 . .
    H H1B 0.2901 -0.0542 0.6556 0.044 Uiso calc R 1 . .
    C C23 0.39150(11) 0.0267(2) 0.56953(7) 0.0348(3) Uani d . 1 . .
    H H23 0.4220 -0.1011 0.5528 0.042 Uiso calc R 1 . .
    C C17 0.43198(12) 0.2536(3) 0.54943(8) 0.0400(4) Uani d . 1 . .
    H H17 0.4796 0.2248 0.5236 0.048 Uiso calc R 1 . .
    C C7 0.43830(10) 0.1217(2) 0.77408(7) 0.0357(3) Uani d . 1 . .
    C C11 0.59247(11) 0.3523(2) 0.63345(7) 0.0375(3) Uani d . 1 . .
    C C6 0.45606(12) 0.1552(3) 0.84096(8) 0.0476(4) Uani d . 1 . .
    H H6 0.4907 0.2820 0.8598 0.057 Uiso calc R 1 . .
    C C22 0.28437(11) 0.0379(3) 0.53632(7) 0.0392(3) Uani d . 1 . .
    C C3 0.35068(12) -0.2155(3) 0.78562(8) 0.0479(4) Uani d . 1 . .
    H H3 0.3141 -0.3403 0.7671 0.057 Uiso calc R 1 . .
    C C12 0.64174(12) 0.1645(3) 0.61992(8) 0.0472(4) Uani d . 1 . .
    H H12 0.6062 0.0414 0.5991 0.057 Uiso calc R 1 . .
    C C14 0.79640(14) 0.3355(4) 0.66854(11) 0.0724(6) Uani d . 1 . .
    H H14 0.8647 0.3305 0.6796 0.087 Uiso calc R 1 . .
    C C5 0.42305(13) 0.0033(4) 0.87978(8) 0.0555(5) Uani d . 1 . .
    H H5 0.4362 0.0266 0.9246 0.067 Uiso calc R 1 . .
    C C16 0.64758(13) 0.5309(3) 0.66614(9) 0.0531(4) Uani d . 1 . .
    H H16 0.6158 0.6585 0.6762 0.064 Uiso calc R 1 . .
    C C4 0.37077(14) -0.1825(4) 0.85217(9) 0.0573(5) Uani d . 1 . .
    H H4 0.3489 -0.2863 0.8783 0.069 Uiso calc R 1 . .
    C C21 0.19983(13) -0.0869(3) 0.52436(8) 0.0544(5) Uani d . 1 . .
    H H21 0.1929 -0.2310 0.5399 0.065 Uiso calc R 1 . .
    C C20 0.12558(14) 0.0442(4) 0.48407(9) 0.0637(6) Uani d . 1 . .
    H H20 0.0603 0.0017 0.4683 0.076 Uiso calc R 1 . .
    C C19 0.16540(13) 0.2435(4) 0.47212(9) 0.0579(5) Uani d . 1 . .
    H H19 0.1329 0.3616 0.4468 0.069 Uiso calc R 1 . .
    C C18 0.34333(14) 0.3849(3) 0.50884(10) 0.0663(6) Uani d . 1 . .
    H H18A 0.3341 0.5246 0.5304 0.080 Uiso calc R 1 . .
    H H18B 0.3520 0.4195 0.4659 0.080 Uiso calc R 1 . .
    C C13 0.74311(14) 0.1569(4) 0.63685(10) 0.0634(5) Uani d . 1 . .
    H H13 0.7754 0.0302 0.6267 0.076 Uiso calc R 1 . .
    C C15 0.74889(15) 0.5212(4) 0.68388(11) 0.0696(6) Uani d . 1 . .
    H H15 0.7849 0.6409 0.7063 0.084 Uiso calc R 1 . .
loop_
    _atom_site_aniso_label
    _atom_site_aniso_U_11
    _atom_site_aniso_U_22
    _atom_site_aniso_U_33
    _atom_site_aniso_U_12
    _atom_site_aniso_U_13
    _atom_site_aniso_U_23
    N1 0.0392(6) 0.0291(6) 0.0299(6) -0.0006(5) 0.0136(5) 0.0012(4)
    N2 0.0475(8) 0.0488(8) 0.0345(7) -0.0014(6) 0.0043(6) 0.0001(6)
    C9 0.0322(7) 0.0279(6) 0.0335(8) 0.0011(5) 0.0103(6) 0.0010(5)
    C2 0.0359(7) 0.0397(7) 0.0328(8) 0.0054(6) 0.0133(6) 0.0054(6)
    C8 0.0399(8) 0.0399(8) 0.0338(8) -0.0039(6) 0.0085(6) -0.0013(6)
    C10 0.0406(8) 0.0294(7) 0.0356(8) -0.0011(5) 0.0127(6) 0.0035(5)
    C1 0.0450(8) 0.0321(7) 0.0358(8) -0.0041(6) 0.0157(6) 0.0006(6)
    C23 0.0443(8) 0.0327(7) 0.0314(7) -0.0013(6) 0.0167(6) -0.0013(5)
    C17 0.0456(8) 0.0423(8) 0.0343(8) -0.0065(6) 0.0143(7) 0.0043(6)
    C7 0.0325(7) 0.0436(8) 0.0317(8) 0.0064(6) 0.0095(6) 0.0033(6)
    C11 0.0399(8) 0.0385(8) 0.0373(8) -0.0059(6) 0.0158(6) 0.0057(6)
    C6 0.0465(9) 0.0617(10) 0.0339(8) -0.0002(7) 0.0086(7) -0.0013(7)
    C22 0.0477(9) 0.0414(8) 0.0305(7) -0.0066(6) 0.0132(6) -0.0036(6)
    C3 0.0492(9) 0.0544(10) 0.0439(9) -0.0047(7) 0.0187(8) 0.0083(7)
    C12 0.0464(9) 0.0467(9) 0.0530(10) -0.0005(7) 0.0210(8) 0.0029(7)
    C14 0.0384(10) 0.1029(18) 0.0768(15) -0.0080(11) 0.0159(10) 0.0205(13)
    C5 0.0539(10) 0.0837(13) 0.0305(8) 0.0026(9) 0.0138(7) 0.0060(8)
    C16 0.0524(10) 0.0499(10) 0.0568(11) -0.0141(8) 0.0136(8) -0.0027(8)
    C4 0.0572(11) 0.0792(13) 0.0411(10) -0.0012(9) 0.0227(8) 0.0172(9)
    C21 0.0581(11) 0.0679(12) 0.0391(9) -0.0228(9) 0.0157(8) -0.0059(8)
    C20 0.0449(10) 0.1055(17) 0.0405(10) -0.0142(10) 0.0105(8) -0.0098(10)
    C19 0.0474(10) 0.0791(13) 0.0413(10) 0.0060(9) 0.0006(8) -0.0050(9)
    C18 0.0655(12) 0.0555(11) 0.0623(12) -0.0168(9) -0.0126(10) 0.0245(9)
    C13 0.0515(11) 0.0744(13) 0.0722(14) 0.0120(9) 0.0303(10) 0.0125(10)
    C15 0.0526(11) 0.0799(14) 0.0719(14) -0.0276(11) 0.0074(10) 0.0018(11)
_geom_special_details
;
All e.s.d.'s (except the e.s.d. in the dihedral angle between two l.s. planes)
are estimated using the full covariance matrix. The cell e.s.d.'s are taken
into account individually in the estimation of e.s.d.'s in distances, angles
and torsion angles; correlations between e.s.d.'s in cell parameters are only
used when they are defined by crystal symmetry. An approximate (isotropic)
treatment of cell e.s.d.'s is used for estimating e.s.d.'s involving l.s.
planes.
;
loop_
    _geom_bond_atom_site_label_1
    _geom_bond_atom_site_label_2
    _geom_bond_site_symmetry_2
    _geom_bond_distance
    _geom_bond_publ_flag
    N1 C1 . 1.4574(17) ?
    N1 C9 . 1.4625(17) ?
    N1 C23 . 1.4764(18) ?
    N2 C19 . 1.357(2) ?
    N2 C22 . 1.358(2) ?
    N2 C18 . 1.429(2) ?
    C9 C8 . 1.503(2) ?
    C9 C10 . 1.5366(19) ?
    C9 H9 . 0.9800 ?
    C2 C7 . 1.387(2) ?
    C2 C3 . 1.389(2) ?
    C2 C1 . 1.501(2) ?
    C8 C7 . 1.507(2) ?
    C8 H8A . 0.9700 ?
    C8 H8B . 0.9700 ?
    C10 C11 . 1.509(2) ?
    C10 C17 . 1.537(2) ?
    C10 H10 . 0.9800 ?
    C1 H1A . 0.9700 ?
    C1 H1B . 0.9700 ?
    C23 C22 . 1.496(2) ?
    C23 C17 . 1.561(2) ?
    C23 H23 . 0.9800 ?
    C17 C18 . 1.537(2) ?
    C17 H17 . 0.9800 ?
    C7 C6 . 1.389(2) ?
    C11 C12 . 1.380(2) ?
    C11 C16 . 1.390(2) ?
    C6 C5 . 1.377(2) ?
    C6 H6 . 0.9300 ?
    C22 C21 . 1.369(2) ?
    C3 C4 . 1.380(2) ?
    C3 H3 . 0.9300 ?
    C12 C13 . 1.381(2) ?
    C12 H12 . 0.9300 ?
    C14 C15 . 1.369(3) ?
    C14 C13 . 1.372(3) ?
    C14 H14 . 0.9300 ?
    C5 C4 . 1.371(3) ?
    C5 H5 . 0.9300 ?
    C16 C15 . 1.381(3) ?
    C16 H16 . 0.9300 ?
    C4 H4 . 0.9300 ?
    C21 C20 . 1.405(3) ?
    C21 H21 . 0.9300 ?
    C20 C19 . 1.359(3) ?
    C20 H20 . 0.9300 ?
    C19 H19 . 0.9300 ?
    C18 H18A . 0.9700 ?
    C18 H18B . 0.9700 ?
    C13 H13 . 0.9300 ?
    C15 H15 . 0.9300 ?
loop_
    _geom_angle_atom_site_label_1
    _geom_angle_atom_site_label_2
    _geom_angle_atom_site_label_3
    _geom_angle_site_symmetry_1
    _geom_angle_site_symmetry_3
    _geom_angle
    _geom_angle_publ_flag
    C1 N1 C9 . . 112.29(11) ?
    C1 N1 C23 . . 115.43(11) ?
    C9 N1 C23 . . 106.99(10) ?
    C19 N2 C22 . . 110.79(15) ?
    C19 N2 C18 . . 134.42(16) ?
    C22 N2 C18 . . 114.69(14) ?
    N1 C9 C8 . . 109.89(11) ?
    N1 C9 C10 . . 102.73(11) ?
    C8 C9 C10 . . 116.72(12) ?
    N1 C9 H9 . . 109.1 ?
    C8 C9 H9 . . 109.1 ?
    C10 C9 H9 . . 109.1 ?
    C7 C2 C3 . . 119.11(14) ?
    C7 C2 C1 . . 121.14(12) ?
    C3 C2 C1 . . 119.67(14) ?
    C9 C8 C7 . . 112.12(12) ?
    C9 C8 H8A . . 109.2 ?
    C7 C8 H8A . . 109.2 ?
    C9 C8 H8B . . 109.2 ?
    C7 C8 H8B . . 109.2 ?
    H8A C8 H8B . . 107.9 ?
    C11 C10 C9 . . 114.59(11) ?
    C11 C10 C17 . . 114.82(12) ?
    C9 C10 C17 . . 102.09(11) ?
    C11 C10 H10 . . 108.3 ?
    C9 C10 H10 . . 108.3 ?
    C17 C10 H10 . . 108.3 ?
    N1 C1 C2 . . 112.25(12) ?
    N1 C1 H1A . . 109.2 ?
    C2 C1 H1A . . 109.2 ?
    N1 C1 H1B . . 109.2 ?
    C2 C1 H1B . . 109.2 ?
    H1A C1 H1B . . 107.9 ?
    N1 C23 C22 . . 118.24(11) ?
    N1 C23 C17 . . 104.38(11) ?
    C22 C23 C17 . . 103.13(12) ?
    N1 C23 H23 . . 110.2 ?
    C22 C23 H23 . . 110.2 ?
    C17 C23 H23 . . 110.2 ?
    C18 C17 C10 . . 112.99(14) ?
    C18 C17 C23 . . 106.78(13) ?
    C10 C17 C23 . . 105.64(11) ?
    C18 C17 H17 . . 110.4 ?
    C10 C17 H17 . . 110.4 ?
    C23 C17 H17 . . 110.4 ?
    C2 C7 C6 . . 119.35(14) ?
    C2 C7 C8 . . 120.50(13) ?
    C6 C7 C8 . . 120.09(14) ?
    C12 C11 C16 . . 118.18(15) ?
    C12 C11 C10 . . 122.81(14) ?
    C16 C11 C10 . . 119.01(14) ?
    C5 C6 C7 . . 120.94(17) ?
    C5 C6 H6 . . 119.5 ?
    C7 C6 H6 . . 119.5 ?
    N2 C22 C21 . . 107.09(15) ?
    N2 C22 C23 . . 110.77(13) ?
    C21 C22 C23 . . 142.08(16) ?
    C4 C3 C2 . . 120.85(17) ?
    C4 C3 H3 . . 119.6 ?
    C2 C3 H3 . . 119.6 ?
    C11 C12 C13 . . 120.81(17) ?
    C11 C12 H12 . . 119.6 ?
    C13 C12 H12 . . 119.6 ?
    C15 C14 C13 . . 119.86(18) ?
    C15 C14 H14 . . 120.1 ?
    C13 C14 H14 . . 120.1 ?
    C4 C5 C6 . . 119.76(16) ?
    C4 C5 H5 . . 120.1 ?
    C6 C5 H5 . . 120.1 ?
    C15 C16 C11 . . 120.79(19) ?
    C15 C16 H16 . . 119.6 ?
    C11 C16 H16 . . 119.6 ?
    C5 C4 C3 . . 119.97(16) ?
    C5 C4 H4 . . 120.0 ?
    C3 C4 H4 . . 120.0 ?
    C22 C21 C20 . . 106.99(17) ?
    C22 C21 H21 . . 126.5 ?
    C20 C21 H21 . . 126.5 ?
    C19 C20 C21 . . 108.40(17) ?
    C19 C20 H20 . . 125.8 ?
    C21 C20 H20 . . 125.8 ?
    N2 C19 C20 . . 106.73(17) ?
    N2 C19 H19 . . 126.6 ?
    C20 C19 H19 . . 126.6 ?
    N2 C18 C17 . . 104.54(13) ?
    N2 C18 H18A . . 110.8 ?
    C17 C18 H18A . . 110.8 ?
    N2 C18 H18B . . 110.8 ?
    C17 C18 H18B . . 110.8 ?
    H18A C18 H18B . . 108.9 ?
    C14 C13 C12 . . 120.24(19) ?
    C14 C13 H13 . . 119.9 ?
    C12 C13 H13 . . 119.9 ?
    C14 C15 C16 . . 120.1(2) ?
    C14 C15 H15 . . 120.0 ?
    C16 C15 H15 . . 120.0 ?
loop_
    _geom_torsion_atom_site_label_1
    _geom_torsion_atom_site_label_2
    _geom_torsion_atom_site_label_3
    _geom_torsion_atom_site_label_4
    _geom_torsion_site_symmetry_1
    _geom_torsion_site_symmetry_2
    _geom_torsion_site_symmetry_3
    _geom_torsion_site_symmetry_4
    _geom_torsion
    _geom_torsion_publ_flag
    C1 N1 C9 C8 . . . . 65.15(15) ?
    C23 N1 C9 C8 . . . . -167.22(11) ?
    C1 N1 C9 C10 . . . . -169.97(11) ?
    C23 N1 C9 C10 . . . . -42.33(13) ?
    N1 C9 C8 C7 . . . . -48.57(15) ?
    C10 C9 C8 C7 . . . . -164.97(12) ?
    N1 C9 C10 C11 . . . . -84.82(14) ?
    C8 C9 C10 C11 . . . . 35.46(17) ?
    N1 C9 C10 C17 . . . . 39.94(13) ?
    C8 C9 C10 C17 . . . . 160.22(12) ?
    C9 N1 C1 C2 . . . . -49.38(16) ?
    C23 N1 C1 C2 . . . . -172.38(11) ?
    C7 C2 C1 N1 . . . . 20.18(19) ?
    C3 C2 C1 N1 . . . . -162.92(13) ?
    C1 N1 C23 C22 . . . . 38.60(17) ?
    C9 N1 C23 C22 . . . . -87.17(14) ?
    C1 N1 C23 C17 . . . . 152.43(12) ?
    C9 N1 C23 C17 . . . . 26.66(14) ?
    C11 C10 C17 C18 . . . . -142.72(14) ?
    C9 C10 C17 C18 . . . . 92.68(14) ?
    C11 C10 C17 C23 . . . . 100.90(14) ?
    C9 C10 C17 C23 . . . . -23.71(14) ?
    N1 C23 C17 C18 . . . . -121.16(14) ?
    C22 C23 C17 C18 . . . . 3.00(16) ?
    N1 C23 C17 C10 . . . . -0.62(14) ?
    C22 C23 C17 C10 . . . . 123.53(12) ?
    C3 C2 C7 C6 . . . . -1.0(2) ?
    C1 C2 C7 C6 . . . . 175.95(13) ?
    C3 C2 C7 C8 . . . . 176.34(14) ?
    C1 C2 C7 C8 . . . . -6.7(2) ?
    C9 C8 C7 C2 . . . . 20.92(19) ?
    C9 C8 C7 C6 . . . . -161.79(13) ?
    C9 C10 C11 C12 . . . . 84.56(17) ?
    C17 C10 C11 C12 . . . . -33.18(19) ?
    C9 C10 C11 C16 . . . . -96.00(16) ?
    C17 C10 C11 C16 . . . . 146.25(14) ?
    C2 C7 C6 C5 . . . . 1.6(2) ?
    C8 C7 C6 C5 . . . . -175.69(15) ?
    C19 N2 C22 C21 . . . . -0.11(19) ?
    C18 N2 C22 C21 . . . . -177.00(16) ?
    C19 N2 C22 C23 . . . . 177.62(13) ?
    C18 N2 C22 C23 . . . . 0.7(2) ?
    N1 C23 C22 N2 . . . . 112.17(14) ?
    C17 C23 C22 N2 . . . . -2.34(15) ?
    N1 C23 C22 C21 . . . . -71.4(3) ?
    C17 C23 C22 C21 . . . . 174.1(2) ?
    C7 C2 C3 C4 . . . . -0.4(2) ?
    C1 C2 C3 C4 . . . . -177.42(15) ?
    C16 C11 C12 C13 . . . . -1.7(2) ?
    C10 C11 C12 C13 . . . . 177.70(15) ?
    C7 C6 C5 C4 . . . . -0.8(3) ?
    C12 C11 C16 C15 . . . . 0.7(3) ?
    C10 C11 C16 C15 . . . . -178.73(16) ?
    C6 C5 C4 C3 . . . . -0.6(3) ?
    C2 C3 C4 C5 . . . . 1.3(3) ?
    N2 C22 C21 C20 . . . . -0.04(19) ?
    C23 C22 C21 C20 . . . . -176.58(19) ?
    C22 C21 C20 C19 . . . . 0.2(2) ?
    C22 N2 C19 C20 . . . . 0.2(2) ?
    C18 N2 C19 C20 . . . . 176.3(2) ?
    C21 C20 C19 N2 . . . . -0.2(2) ?
    C19 N2 C18 C17 . . . . -174.65(17) ?
    C22 N2 C18 C17 . . . . 1.3(2) ?
    C10 C17 C18 N2 . . . . -118.36(16) ?
    C23 C17 C18 N2 . . . . -2.7(2) ?
    C15 C14 C13 C12 . . . . 0.5(3) ?
    C11 C12 C13 C14 . . . . 1.2(3) ?
    C13 C14 C15 C16 . . . . -1.5(3) ?
    C11 C16 C15 C14 . . . . 0.9(3) ?
loop_
    _geom_hbond_atom_site_label_D
    _geom_hbond_atom_site_label_H
    _geom_hbond_atom_site_label_A
    _geom_hbond_site_symmetry_A
    _geom_hbond_distance_DH
    _geom_hbond_distance_HA
    _geom_hbond_distance_DA
    _geom_hbond_angle_DHA
    _geom_hbond_publ_flag
    C4 H4 Cg3 2_655 0.93 2.88 3.7250(3) 152 Y
    C13 H13 Cg3 3_676 0.93 2.94 3.5626(3) 126 Y
    C18 H18B Cg6 3_666 0.97 2.79 3.6726(4) 152 Y
