# Supplementary material for: 6-Phenyl-5a,6,6a,7,12,13a-hexa­hydro-5H-benzo[6,7]indolizino[3,2-a]pyrrolizine
Source: Acta Crystallogr Sect E Struct Rep Online. 2009 Jun 6;65(Pt 7):o1454. doi: 10.1107/S1600536809020091 (PMC2969265; doi:10.1107/S1600536809020091)
Supplement: Supplementary file 2 [file e-65-o1454-Isup2.hkl]

#
# h,k,l, Fc-squared, Fo-squared, sigma(Fo-squared) and status flag
#
data_I
_shelx_title ' GUNASEKARANVR044 in P2(1)/n'
_shelx_refln_list_code          4
_shelx_F_calc_maximum      163.60
_exptl_crystal_F_000       696.00
_reflns_d_resolution_high  0.7475
 
loop_
 _symmetry_equiv_pos_as_xyz
 'x, y, z'
 '-x+1/2, y+1/2, -z+1/2'
 '-x, -y, -z'
 'x-1/2, -y-1/2, z-1/2'
 
_cell_length_a    14.0694
_cell_length_b     5.9300
_cell_length_c    21.1771
_cell_angle_alpha  90.000
_cell_angle_beta  104.563
_cell_angle_gamma  90.000
 
_shelx_F_squared_multiplier     1.000
 
loop_
 _refln_index_h
 _refln_index_k
 _refln_index_l
 _refln_F_squared_calc
 _refln_F_squared_meas
 _refln_F_squared_sigma
 _refln_observed_status
   2   0   0      223.77      209.67      2.91 o
   4   0   0     4316.58     4152.60     56.37 o
   6   0   0      952.44     1053.66     16.97 o
   8   0   0      332.11      368.29      7.41 o
  10   0   0      507.99      559.79     12.09 o
  12   0   0       16.62       11.32      2.70 o
  14   0   0      197.06      173.78      9.29 o
  16   0   0       13.31       12.21      5.66 o
  18   0   0       23.41       32.49      8.16 o
   1   1   0     2558.57     2520.63     34.34 o
   2   1   0      157.63      138.41      1.69 o
   3   1   0      114.30      105.14      6.81 o
   4   1   0     2924.33     2895.66     29.30 o
   5   1   0     1906.74     1868.73     21.35 o
   6   1   0     7454.74     7574.37     88.76 o
   7   1   0     1507.55     1543.48     17.24 o
   8   1   0      149.04      155.33      3.01 o
   9   1   0       47.67       53.67      1.85 o
  10   1   0        4.70        3.22      1.11 o
  11   1   0       42.76       43.76      2.35 o
  12   1   0        0.00        0.92      1.59 o
  13   1   0        4.18        4.94      2.11 o
  14   1   0        0.63        0.43      2.27 o
  15   1   0       11.74        7.13      2.61 o
  16   1   0       18.52       11.31      4.17 o
  17   1   0        5.97        7.53      4.10 o
  18   1   0       29.27       42.08      6.08 o
   0   2   0       35.48       30.46      1.41 o
   1   2   0     2049.53     2100.66     41.79 o
   2   2   0      123.02      119.33      3.06 o
   3   2   0      135.43      136.97      2.93 o
   4   2   0      716.21      730.41      8.33 o
   5   2   0     2028.69     2106.43     22.77 o
   6   2   0      460.07      381.38      5.02 o
   7   2   0        1.66       -0.78      0.78 o
   8   2   0       12.82        7.31      1.16 o
   9   2   0     1155.13     1143.24     13.54 o
  10   2   0      236.79      231.61      4.60 o
  11   2   0        0.03        0.27      1.88 o
  12   2   0       27.48       17.19      2.42 o
  13   2   0        6.02        2.37      1.94 o
  14   2   0        5.82        3.36      2.07 o
  15   2   0       24.69       19.97      3.29 o
  16   2   0        0.75        1.19      2.54 o
  17   2   0       36.41       44.55      5.75 o
   1   3   0      187.16      227.67      3.69 o
   2   3   0       55.93       47.29      1.96 o
   3   3   0      497.95      529.41     10.42 o
   4   3   0      598.73      619.10      8.88 o
   5   3   0      198.65      224.67      3.75 o
   6   3   0       46.54       45.25      2.28 o
   7   3   0      396.28      367.48      5.18 o
   8   3   0       95.49       78.26      2.05 o
   9   3   0      183.64      179.26      3.75 o
  10   3   0       18.98       18.07      1.72 o
  11   3   0      479.98      457.63      9.45 o
  12   3   0        0.04       -1.74      1.74 o
  13   3   0       11.27        4.93      1.98 o
  14   3   0        4.24        7.71      2.20 o
  15   3   0       26.82       36.05      4.06 o
  16   3   0        0.03       -0.17      2.47 o
   0   4   0      366.19      359.17      6.98 o
   1   4   0        0.67        1.00      0.78 o
   2   4   0        4.92        7.87      0.99 o
   3   4   0       96.84      107.60      3.35 o
   4   4   0        0.02       -1.16      1.16 o
   5   4   0       13.14       10.56      1.14 o
   6   4   0      268.21      257.19      4.84 o
   7   4   0       22.01       18.59      2.11 o
   8   4   0       12.19       10.71      1.69 o
   9   4   0        5.53       -0.89      1.85 o
  10   4   0        1.76        0.69      1.81 o
  11   4   0        6.53        0.95      1.96 o
  12   4   0       93.84       92.59      3.37 o
  13   4   0        1.13       -0.93      1.51 o
  14   4   0        1.06        0.69      1.70 o
  15   4   0       21.84       22.88      3.46 o
   1   5   0       12.83        4.04      1.44 o
   2   5   0      167.85      134.29      3.13 o
   3   5   0       38.97       28.65      2.51 o
   4   5   0       30.66       32.31      3.02 o
   5   5   0        4.70        1.12      2.53 o
   6   5   0        6.11        6.85      2.68 o
   7   5   0       20.51       14.68      1.58 o
   8   5   0      211.05      190.35      5.28 o
   9   5   0       21.32       21.56      2.34 o
  10   5   0       17.71       14.11      3.67 o
  11   5   0        7.28        7.90      2.55 o
  12   5   0       32.39       46.53      5.62 o
  13   5   0        0.13        0.43      2.46 o
  14   5   0       25.59       25.63      4.40 o
   0   6   0        4.04       -1.23      2.44 o
   1   6   0       10.28        0.83      5.06 o
   2   6   0        0.21       -0.74      1.71 o
   3   6   0       26.90       27.87      3.39 o
   4   6   0        1.50        0.99      2.11 o
   5   6   0        0.60       -0.30      2.16 o
   6   6   0        4.76        6.01      2.60 o
   7   6   0        5.67        8.43      3.53 o
   8   6   0        7.61        3.99      3.38 o
   9   6   0        0.09       -3.03      4.28 o
  10   6   0        2.63        5.04      1.68 o
  11   6   0       12.69       16.66      3.12 o
   1   7   0        3.69        2.45      1.67 o
   2   7   0        1.22       -0.82      1.49 o
   3   7   0       12.33        9.06      3.60 o
   4   7   0       16.67       11.17      4.29 o
   5   7   0        0.49       -0.10      2.50 o
   6   7   0       11.76       18.06      4.11 o
   7   7   0       29.96       27.31      4.90 o
   8   7   0        2.18       -0.22      3.74 o
 -17   0   1       36.27       27.27      7.32 o
 -15   0   1       70.41       96.98     10.32 o
 -13   0   1      660.83      624.11     16.39 o
 -11   0   1       22.50        9.79      2.14 o
  -9   0   1      111.90      131.45      5.76 o
  -7   0   1     1103.96     1215.81     19.56 o
  -5   0   1     1745.40     1869.19     26.08 o
  -3   0   1    21080.94    19607.79    229.37 o
   1   0   1     8365.13     3717.89    142.42 o
   3   0   1    21922.28    21259.79    233.73 o
   5   0   1        0.34       -0.62      0.62 o
   7   0   1      258.28      266.54      5.68 o
   9   0   1      110.78      121.08      5.38 o
  11   0   1        0.05       -0.88      1.59 o
  13   0   1       98.40       89.71      5.44 o
  15   0   1        0.18       -3.87      3.87 o
  17   0   1        9.42        7.29      5.63 o
 -18   1   1        1.09       -0.82      3.61 o
 -17   1   1       18.54        9.61      4.16 o
 -16   1   1        5.03        7.26      3.90 o
 -15   1   1        0.02        0.56      2.40 o
 -14   1   1       10.05        5.90      2.44 o
 -13   1   1       79.52       70.79      4.93 o
 -12   1   1        1.23       -0.87      1.44 o
 -11   1   1       31.84       37.49      2.20 o
 -10   1   1      342.29      321.98      5.08 o
  -9   1   1        0.04       -0.93      0.93 o
  -8   1   1      268.62      273.82      4.99 o
  -7   1   1      659.93      676.27      8.72 o
  -6   1   1       44.49       75.06      4.10 o
  -5   1   1        7.56       10.50      2.90 o
  -4   1   1     2366.85     2428.74     23.65 o
  -3   1   1    10456.26    10163.53     89.85 o
  -2   1   1    17085.76    16547.62    148.55 o
  -1   1   1    10585.90    10063.41    128.49 o
   0   1   1      635.56      710.79      9.99 o
   1   1   1      572.75      560.94      5.69 o
   2   1   1     2875.40     2846.12     25.44 o
   3   1   1     3767.14     3697.26     34.16 o
   4   1   1      819.47      872.68      9.38 o
   5   1   1        5.29        5.02      0.75 o
   6   1   1     1430.60     1426.88     17.79 o
   7   1   1      555.89      584.64      7.37 o
   8   1   1        7.77        5.05      1.00 o
   9   1   1      330.23      360.25      5.35 o
  10   1   1       24.45       28.35      1.60 o
  11   1   1      286.86      267.62      5.66 o
  12   1   1      319.95      310.29      7.64 o
  13   1   1        2.08       -1.80      1.93 o
  14   1   1        0.38       -1.05      2.02 o
  15   1   1        7.91        6.12      3.00 o
  16   1   1        1.48       -1.74      5.71 o
  17   1   1        0.08        3.90      3.61 o
 -17   2   1        0.12       -2.85      2.85 o
 -16   2   1        3.46        4.85      2.77 o
 -15   2   1       10.40       10.70      2.90 o
 -14   2   1        4.35        4.30      2.78 o
 -13   2   1       16.88       11.21      2.31 o
 -12   2   1       90.74       86.31      3.94 o
 -11   2   1       19.70       21.10      3.01 o
 -10   2   1      485.39      477.33      7.44 o
  -9   2   1      488.41      479.18      6.63 o
  -8   2   1     1459.27     1572.53     17.72 o
  -7   2   1      748.74      776.30      9.29 o
  -6   2   1      214.34      231.45      3.42 o
  -5   2   1       76.21      108.92      4.18 o
  -4   2   1      431.30      446.26      7.46 o
  -3   2   1     1612.21     1598.76     22.53 o
  -2   2   1      713.61      697.16     12.54 o
  -1   2   1       10.15        4.23      0.56 o
   0   2   1      246.36      253.22      3.02 o
   1   2   1       28.87       28.37      0.81 o
   2   2   1      305.31      301.98      6.31 o
   3   2   1      419.44      430.74      5.11 o
   4   2   1      327.81      347.09      4.36 o
   5   2   1      133.99      125.66      2.09 o
   6   2   1      636.16      659.56      7.95 o
   7   2   1        2.61        0.85      0.81 o
   8   2   1      122.14      105.72      2.43 o
   9   2   1      367.02      335.64      5.16 o
  10   2   1      111.78      111.65      3.18 o
  11   2   1      101.01      100.00      4.01 o
  12   2   1        8.88        4.56      1.93 o
  13   2   1        7.94        4.60      1.98 o
  14   2   1        0.00       -2.08      2.08 o
  15   2   1       48.02       60.81      5.57 o
  16   2   1       22.22       24.78      3.56 o
  17   2   1       31.99       47.69      5.89 o
 -17   3   1       11.17       15.35      7.03 o
 -16   3   1       52.26       73.42      4.76 o
 -15   3   1        0.15        0.38      2.09 o
 -14   3   1       17.19       20.04      2.57 o
 -13   3   1        3.82       -1.68      1.85 o
 -12   3   1       67.44       72.11      3.55 o
 -11   3   1      180.06      178.62      4.57 o
 -10   3   1      113.70      101.21      3.15 o
  -9   3   1        1.21       -1.26      1.26 o
  -8   3   1        7.25        5.66      0.92 o
  -7   3   1      101.42      100.42      2.50 o
  -6   3   1       49.31       58.78      2.01 o
  -5   3   1      214.97      252.61      4.44 o
  -4   3   1       52.16       45.51      3.79 o
  -3   3   1       26.70       19.53      1.82 o
  -2   3   1        3.20        6.62      1.13 o
  -1   3   1      534.94      598.48     12.14 o
   0   3   1      966.13     1050.93     11.46 o
   1   3   1      111.47      118.53      2.12 o
   2   3   1      973.89      996.04     13.28 o
   3   3   1        0.11       -0.62      0.62 o
   4   3   1      381.35      422.08      6.49 o
   5   3   1      221.42      228.83      4.23 o
   6   3   1        2.34        1.36      0.61 o
   7   3   1       10.70       10.33      0.91 o
   8   3   1       77.60       74.43      2.04 o
   9   3   1       69.00       65.41      2.39 o
  10   3   1      186.24      192.38      4.35 o
  11   3   1       57.16       47.12      2.92 o
  12   3   1        8.13        3.68      2.12 o
  13   3   1        2.28        2.34      1.91 o
  14   3   1       19.46       12.96      2.41 o
  15   3   1        2.94        3.90      2.46 o
  16   3   1       13.16       11.73      3.10 o
 -15   4   1        4.05       -0.58      1.78 o
 -14   4   1       10.71        8.63      1.92 o
 -13   4   1       13.69       10.94      2.62 o
 -12   4   1       35.95       32.99      3.17 o
 -11   4   1        5.93        1.71      2.00 o
 -10   4   1        1.82       -1.70      1.70 o
  -9   4   1      253.25      218.77      5.72 o
  -8   4   1       76.26       82.03      3.39 o
  -7   4   1      175.77      171.70      4.19 o
  -6   4   1       75.51       86.78      3.24 o
  -5   4   1       52.98       51.93      2.67 o
  -4   4   1        0.01       -1.25      1.25 o
  -3   4   1       26.07       21.71      1.89 o
  -2   4   1       69.10       96.46      4.69 o
  -1   4   1       15.97        8.29      0.92 o
   0   4   1      168.50      163.51      3.21 o
   1   4   1       52.60       58.30      1.72 o
   2   4   1        0.61       -0.70      0.70 o
   3   4   1      236.75      216.16      3.83 o
   4   4   1        0.01       -0.92      0.92 o
   5   4   1        2.86        2.19      0.99 o
   6   4   1      157.62      143.46      3.07 o
   7   4   1      811.77      763.71     12.35 o
   8   4   1        3.03        0.14      1.46 o
   9   4   1       68.86       78.43      3.46 o
  10   4   1       17.51       14.37      2.43 o
  11   4   1        3.91        1.74      1.94 o
  12   4   1       12.15        8.91      2.69 o
  13   4   1        1.04       -1.04      1.69 o
  14   4   1       24.41       24.49      3.50 o
  15   4   1       51.68       57.80      3.66 o
 -14   5   1       15.41       10.72      3.17 o
 -13   5   1        0.02        3.67      2.53 o
 -12   5   1        0.03       -2.29      2.29 o
 -11   5   1        0.04       -3.12      3.12 o
 -10   5   1        5.04        0.92      2.03 o
  -9   5   1       12.77       13.98      2.12 o
  -8   5   1       16.70        9.56      1.80 o
  -7   5   1      291.95      278.97      9.38 o
  -6   5   1        2.92        0.28      2.38 o
  -5   5   1      108.00      103.33      5.13 o
  -4   5   1       12.44       10.70      2.16 o
  -3   5   1      141.69      116.94      5.47 o
  -2   5   1        3.36       -2.38      2.38 o
  -1   5   1      312.84      280.67      6.90 o
   0   5   1       18.31       14.31      1.80 o
   1   5   1      604.47      608.04      9.39 o
   2   5   1        0.40       -1.98      1.98 o
   3   5   1        4.08        0.74      1.29 o
   4   5   1        1.01       -1.87      1.87 o
   5   5   1       64.89       67.07      4.25 o
   6   5   1        1.88        1.46      1.37 o
   7   5   1        0.53       -1.25      1.25 o
   8   5   1        1.55        0.10      1.57 o
   9   5   1        0.31        1.52      1.66 o
  10   5   1        1.68        5.05      2.04 o
  11   5   1      122.01      127.83      5.52 o
  12   5   1       10.01       11.33      2.77 o
  13   5   1       10.28       10.67      2.97 o
 -12   6   1        6.51        4.99      2.24 o
 -11   6   1        0.60        1.30      1.81 o
 -10   6   1       29.87       32.67      6.95 o
  -9   6   1       34.08       33.14      5.40 o
  -8   6   1        6.91        9.97      3.78 o
  -7   6   1        0.36       -3.40      4.03 o
  -6   6   1        1.17       -0.88      2.27 o
  -5   6   1        6.02        8.31      2.49 o
  -4   6   1        6.14        7.25      2.31 o
  -3   6   1        3.69        2.80      2.00 o
  -2   6   1        9.91       10.72      1.58 o
  -1   6   1       62.14       61.80      5.15 o
   0   6   1        0.09       -1.71      1.71 o
   1   6   1      100.36       76.74      3.37 o
   2   6   1       81.54       84.30      2.61 o
   3   6   1       46.16       47.21      2.19 o
   4   6   1        0.18       -0.86      2.89 o
   5   6   1        6.55        3.77      2.41 o
   6   6   1       11.16        8.97      6.25 o
   7   6   1       35.88       31.08      4.57 o
   8   6   1        5.89        1.88      3.35 o
   9   6   1        0.18        0.52      3.24 o
  10   6   1        1.60        1.11      1.89 o
  11   6   1       26.76       29.37      2.89 o
  -8   7   1        0.48        4.94      4.88 o
  -7   7   1        2.68        5.28      6.73 o
  -6   7   1       36.90       39.63      4.14 o
  -5   7   1       22.79       24.63      3.35 o
  -4   7   1       85.66      101.36      5.02 o
  -3   7   1        8.98        1.92      3.20 o
  -2   7   1        0.45        1.47      1.61 o
  -1   7   1        0.28       -1.37      1.37 o
   0   7   1       12.74        7.75      1.85 o
   1   7   1        5.55        3.01      1.71 o
   2   7   1        0.47        0.09      1.54 o
   3   7   1       11.51       11.70      3.79 o
   4   7   1       18.47       26.34      3.27 o
   5   7   1        0.11        3.58      2.74 o
   6   7   1       12.66       12.04      3.98 o
   7   7   1       25.59       23.43      6.46 o
   8   7   1        4.66        1.20      3.83 o
 -18   0   2        3.19       -2.71      4.95 o
 -16   0   2       72.81       58.02      8.61 o
 -14   0   2       14.61       15.62      4.50 o
 -12   0   2       30.76       20.46      2.75 o
 -10   0   2      140.63      126.79      4.67 o
  -8   0   2       57.89       52.41      2.50 o
  -6   0   2      981.86     1041.58     16.73 o
  -4   0   2        8.57        4.56      0.57 o
  -2   0   2     4009.78     3822.26     44.84 o
   0   0   2        2.27        0.06      0.28 o
   2   0   2     5511.73     5511.27     73.87 o
   4   0   2       36.30       42.12      1.50 o
   6   0   2      738.11      849.41     14.10 o
   8   0   2      313.39      315.62      7.52 o
  10   0   2       19.28       17.08      2.18 o
  12   0   2       88.75       81.26      5.70 o
  14   0   2        1.30       -3.13      3.95 o
  16   0   2        6.10        7.77      5.16 o
 -18   1   2       29.98       30.82      6.42 o
 -17   1   2        0.24       -1.77      3.36 o
 -16   1   2        0.42       -3.02      3.02 o
 -15   1   2       83.94       81.51      5.36 o
 -14   1   2       65.80       55.82      4.00 o
 -13   1   2       11.74       11.70      2.32 o
 -12   1   2        3.18       -1.46      1.46 o
 -11   1   2       12.53       13.53      1.62 o
 -10   1   2      106.98       99.29      2.63 o
  -9   1   2      452.00      462.69      6.38 o
  -8   1   2        2.76        2.60      1.00 o
  -7   1   2      125.19      173.76      9.74 o
  -6   1   2      999.68     1007.43     12.86 o
  -5   1   2      724.38      756.52      9.19 o
  -4   1   2     1657.04     1775.61     33.86 o
  -3   1   2     2050.62     2005.09     21.42 o
  -2   1   2      479.17      569.70     12.15 o
  -1   1   2     7304.53     7241.26     96.00 o
   0   1   2     9375.08     8935.07     94.32 o
   1   1   2       12.42       15.46      0.73 o
   2   1   2      391.50      400.13      3.96 o
   3   1   2      544.10      538.56      5.74 o
   4   1   2      231.28      205.46      2.96 o
   5   1   2       42.66       35.94      1.19 o
   6   1   2       21.09       17.72      1.44 o
   7   1   2      569.19      635.77      7.58 o
   8   1   2      256.31      310.46      4.71 o
   9   1   2       24.28       20.44      1.38 o
  10   1   2        3.77        4.16      1.16 o
  11   1   2       18.35       25.07      2.08 o
  12   1   2      166.01      160.15      4.84 o
  13   1   2       17.35       21.29      2.92 o
  14   1   2       26.81       19.90      3.04 o
  15   1   2        7.03        6.20      2.93 o
  16   1   2        4.43        4.79      7.11 o
  17   1   2       14.44       15.07      7.95 o
 -17   2   2        0.81       -0.53      3.03 o
 -16   2   2        0.67        0.98      2.56 o
 -15   2   2        6.92       10.18      2.83 o
 -14   2   2       15.13        8.06      3.09 o
 -13   2   2       14.19       15.36      2.44 o
 -12   2   2      244.29      237.33      6.47 o
 -11   2   2        0.18       -0.18      1.47 o
 -10   2   2        1.12       -0.48      1.11 o
  -9   2   2      660.86      667.71      8.55 o
  -8   2   2        0.79       -1.03      1.03 o
  -7   2   2      476.13      504.05      6.45 o
  -6   2   2     1152.23     1208.82     13.56 o
  -5   2   2      118.35      127.02      2.10 o
  -4   2   2       37.96       36.00      3.12 o
  -3   2   2     1750.31     1874.59     25.08 o
  -2   2   2       76.38       61.62      2.13 o
  -1   2   2      247.40      262.41      5.51 o
   0   2   2      164.21      153.43      2.15 o
   1   2   2      500.95      533.37      6.04 o
   2   2   2     1033.47     1018.13     12.46 o
   3   2   2     1620.39     1662.64     17.98 o
   4   2   2      229.71      239.05      3.29 o
   5   2   2      176.61      207.74      3.12 o
   6   2   2        5.47        1.80      0.73 o
   7   2   2      456.40      486.18      6.40 o
   8   2   2       38.79       39.32      1.59 o
   9   2   2       53.95       49.30      1.78 o
  10   2   2      532.91      510.20      8.49 o
  11   2   2      141.45      129.10      4.55 o
  12   2   2       51.12       42.43      3.87 o
  13   2   2        4.08        3.44      1.94 o
  14   2   2       13.54       11.69      2.68 o
  15   2   2       12.02       15.91      3.12 o
  16   2   2       19.88       25.41      4.14 o
  17   2   2        0.03        7.41      4.65 o
 -17   3   2       21.94       27.64      5.90 o
 -16   3   2       12.85       13.59      3.01 o
 -15   3   2        3.24        3.36      2.12 o
 -14   3   2       19.00       15.47      2.68 o
 -13   3   2        4.99       -0.72      1.90 o
 -12   3   2      208.09      199.13      5.72 o
 -11   3   2        0.07       -1.35      1.35 o
 -10   3   2      243.54      234.11      4.84 o
  -9   3   2      655.87      668.80      9.52 o
  -8   3   2       52.00       49.80      1.98 o
  -7   3   2        1.65        1.17      1.18 o
  -6   3   2        5.90        6.69      1.05 o
  -5   3   2        0.70        0.39      0.84 o
  -4   3   2       78.42       85.42      2.99 o
  -3   3   2      564.51      570.50     11.08 o
  -2   3   2      118.35      101.49      2.93 o
  -1   3   2      342.94      384.45      7.02 o
   0   3   2      292.76      319.82     10.24 o
   1   3   2     1435.35     1635.78     19.71 o
   2   3   2       94.05       98.47      1.99 o
   3   3   2       41.50       47.73      2.11 o
   4   3   2      812.47      767.83     10.86 o
   5   3   2       62.23       55.47      1.77 o
   6   3   2        9.87        8.28      0.77 o
   7   3   2       16.68       14.63      1.15 o
   8   3   2        0.20       -0.35      0.92 o
   9   3   2      225.32      225.95      4.63 o
  10   3   2       75.25       73.06      4.04 o
  11   3   2      116.49      113.84      4.21 o
  12   3   2       66.01       56.74      3.83 o
  13   3   2        3.76        5.88      2.03 o
  14   3   2       48.97       57.74      3.61 o
  15   3   2        0.84        1.59      2.46 o
  16   3   2       26.54       35.59      3.86 o
 -16   4   2       24.32       21.12      4.68 o
 -15   4   2       37.20       42.18      2.99 o
 -14   4   2        0.08       -1.52      1.52 o
 -13   4   2       11.33       11.72      2.78 o
 -12   4   2        0.19       -1.67      2.08 o
 -11   4   2      134.42      132.70      5.14 o
 -10   4   2       29.94       29.96      2.63 o
  -9   4   2        9.40        1.50      2.83 o
  -8   4   2       97.05       89.44      3.14 o
  -7   4   2      566.35      550.88      9.36 o
  -6   4   2      329.68      323.44      5.64 o
  -5   4   2       98.72       96.58      3.58 o
  -4   4   2      279.16      257.95      6.25 o
  -3   4   2      220.64      242.02      5.42 o
  -2   4   2      364.07      395.54      9.88 o
  -1   4   2      247.34      267.91      7.82 o
   0   4   2      166.00      170.84      2.82 o
   1   4   2       13.32       14.09      1.04 o
   2   4   2      118.53      108.86      2.44 o
   3   4   2       20.47       24.07      1.25 o
   4   4   2      270.15      278.67      5.15 o
   5   4   2        4.10        1.78      0.95 o
   6   4   2       44.16       36.04      1.95 o
   7   4   2        2.52        1.32      1.66 o
   8   4   2      288.60      273.93      5.99 o
   9   4   2        0.05       -1.50      1.50 o
  10   4   2       76.79       73.43      3.90 o
  11   4   2        2.24        3.03      1.07 o
  12   4   2       36.44       36.28      2.55 o
  13   4   2       16.76       18.28      3.53 o
  14   4   2        1.32        0.23      2.19 o
  15   4   2        0.33       -1.12      1.98 o
 -14   5   2        4.54        2.03      4.05 o
 -13   5   2       28.08       28.36      4.32 o
 -12   5   2        2.60        4.07      2.31 o
 -11   5   2       17.40       17.11      2.61 o
 -10   5   2        6.80        3.65      2.50 o
  -9   5   2       23.58       22.67      2.47 o
  -8   5   2      396.88      358.47      9.01 o
  -7   5   2        1.00        6.15      3.24 o
  -6   5   2       39.05       36.92      3.63 o
  -5   5   2        7.65        5.17      2.48 o
  -4   5   2        3.09       -1.87      1.87 o
  -3   5   2        0.52       -3.78      3.78 o
  -2   5   2      247.57      243.98      5.70 o
  -1   5   2      198.29      206.71      5.91 o
   0   5   2        6.97        8.09      1.73 o
   1   5   2       79.23       62.83      3.50 o
   2   5   2       12.39       13.05      1.32 o
   3   5   2       33.76       35.32      1.75 o
   4   5   2        2.00        3.59      1.06 o
   5   5   2       68.18       68.14      2.46 o
   6   5   2      212.98      204.82      4.93 o
   7   5   2        0.35       -1.36      1.36 o
   8   5   2       17.50       18.40      2.04 o
   9   5   2        0.44       -1.85      2.48 o
  10   5   2        3.16        3.07      2.03 o
  11   5   2        2.15       -0.11      2.19 o
  12   5   2        0.08        1.80      2.49 o
  13   5   2       13.39       11.71      3.25 o
 -12   6   2       50.78       59.41      3.65 o
 -11   6   2        1.41       -0.27      1.67 o
 -10   6   2        0.49       -3.79      3.79 o
  -9   6   2       48.22       54.38      5.96 o
  -8   6   2       62.48       83.54      6.67 o
  -7   6   2        4.12        4.56      3.29 o
  -6   6   2        0.44        1.57      2.34 o
  -5   6   2        0.70        0.11      2.10 o
  -4   6   2        5.02        6.84      2.34 o
  -3   6   2        2.97        2.55      2.87 o
  -2   6   2      271.79      264.27      8.89 o
  -1   6   2      681.47      695.48     12.01 o
   0   6   2        6.88        0.75      2.15 o
   1   6   2        0.00       -2.63      2.63 o
   2   6   2       19.23       20.14      1.62 o
   3   6   2       52.11       57.26      2.47 o
   4   6   2       91.41      101.83      5.12 o
   5   6   2       25.57       30.47      3.41 o
   6   6   2       12.72        7.56      2.91 o
   7   6   2        6.90        3.61      5.17 o
   8   6   2        0.22        0.70      1.29 o
   9   6   2        4.37        2.27      1.65 o
  10   6   2       14.56       19.45      2.43 o
  11   6   2        0.77        2.10      2.14 o
  -8   7   2        0.39       -2.26      3.41 o
  -7   7   2       30.56       27.30      4.65 o
  -6   7   2        0.67       -0.25      2.61 o
  -5   7   2       13.26       18.21      4.10 o
  -4   7   2       16.39       17.49      2.87 o
  -3   7   2       94.04      109.98      6.95 o
  -2   7   2       18.82       19.08      2.80 o
  -1   7   2        4.16        3.95      1.79 o
   0   7   2       17.08       17.35      2.14 o
   1   7   2        0.01        1.13      1.51 o
   2   7   2        7.22        6.00      1.59 o
   3   7   2       12.05        4.78      2.11 o
   4   7   2       60.23       59.99      3.77 o
   5   7   2       10.43       12.50      2.76 o
   6   7   2        5.46        3.95      3.75 o
   7   7   2        0.61       -1.13      5.99 o
   8   7   2       22.85       27.17      5.29 o
 -17   0   3        6.84       12.00      6.24 o
 -15   0   3       23.02       28.14      6.84 o
 -13   0   3       52.62       45.69      4.71 o
 -11   0   3      195.27      197.50      6.18 o
  -9   0   3      644.01      690.78     16.44 o
  -7   0   3      728.81      909.09     15.07 o
  -5   0   3      116.92      128.92      2.81 o
  -3   0   3      690.57      695.59      8.71 o
  -1   0   3     1113.29     1063.30     14.15 o
   1   0   3     1560.88     1504.02     19.23 o
   3   0   3      246.34      200.13      3.13 o
   5   0   3     4593.36     4811.85     65.57 o
   7   0   3      471.32      494.53      9.23 o
   9   0   3      353.25      363.84      8.69 o
  11   0   3       61.83       63.82      3.70 o
  13   0   3       33.48       21.08      6.41 o
  15   0   3        0.05       -2.82      3.95 o
  17   0   3       14.40       32.80      8.00 o
 -18   1   3        6.88        1.43      3.80 o
 -17   1   3       37.90       34.85      5.58 o
 -16   1   3        0.24       -3.05      3.05 o
 -15   1   3       22.62       32.62      3.57 o
 -14   1   3       20.96       26.86      3.20 o
 -13   1   3       49.90       45.75      3.27 o
 -12   1   3      157.68      154.02      4.25 o
 -11   1   3       83.73       77.07      2.59 o
 -10   1   3      134.32      130.99      2.98 o
  -9   1   3      102.67      103.53      2.56 o
  -8   1   3      566.76      574.02      8.42 o
  -7   1   3        0.24        0.73      0.99 o
  -6   1   3      221.89      221.27      4.21 o
  -5   1   3       26.35       35.12      1.94 o
  -4   1   3        8.74       14.48      1.28 o
  -3   1   3     4673.46     4601.55     42.38 o
  -2   1   3      446.55      468.24      4.53 o
  -1   1   3    11874.82    11154.85    111.50 o
   0   1   3     7776.38     7709.27     80.81 o
   1   1   3      794.54      771.46      7.77 o
   2   1   3       19.83       13.01      0.55 o
   3   1   3      608.20      628.61      6.65 o
   4   1   3      869.78      845.81      9.25 o
   5   1   3      417.58      410.21      4.84 o
   6   1   3       40.98       36.90      1.25 o
   7   1   3       42.36       50.71      1.60 o
   8   1   3      203.56      214.77      3.71 o
   9   1   3       61.05       54.31      1.94 o
  10   1   3        0.03       -0.33      1.14 o
  11   1   3       42.32       39.37      2.40 o
  12   1   3       55.43       61.31      3.86 o
  13   1   3        7.89        7.73      2.39 o
  14   1   3        5.46        3.83      2.31 o
  15   1   3        4.95        3.38      2.81 o
  16   1   3        5.88        3.49      3.66 o
  17   1   3        8.29        8.44      4.18 o
 -17   2   3        3.11        3.17      2.79 o
 -16   2   3        2.79        4.89      2.74 o
 -15   2   3       97.75      105.31      5.40 o
 -14   2   3       44.57       46.45      3.41 o
 -13   2   3       35.81       34.37      2.92 o
 -12   2   3       92.86       84.93      5.18 o
 -11   2   3      121.09      115.94      3.76 o
 -10   2   3       91.46      112.22      3.97 o
  -9   2   3       13.28       18.00      1.94 o
  -8   2   3      394.78      406.61      5.61 o
  -7   2   3      106.50      146.53      4.81 o
  -6   2   3     1183.88     1259.56     14.10 o
  -5   2   3       15.72       21.73      1.04 o
  -4   2   3      754.71      820.01      9.27 o
  -3   2   3      195.20      211.63      3.21 o
  -2   2   3        0.57        0.62      0.33 o
  -1   2   3     2628.77     2654.06     29.61 o
   0   2   3       35.58       32.06      0.96 o
   1   2   3      111.25       94.64      1.53 o
   2   2   3      978.47     1020.51     11.89 o
   3   2   3      251.08      258.67      3.45 o
   4   2   3        0.47        0.77      0.54 o
   5   2   3        8.28       12.19      0.86 o
   6   2   3      659.48      702.30      8.55 o
   7   2   3       18.15       17.42      1.06 o
   8   2   3      100.47      101.44      2.38 o
   9   2   3        4.54        4.73      1.17 o
  10   2   3      228.74      228.85      6.03 o
  11   2   3       80.46       78.55      3.68 o
  12   2   3        3.57        2.62      2.10 o
  13   2   3       42.84       56.61      3.77 o
  14   2   3        5.91        9.20      2.61 o
  15   2   3        8.12       12.44      2.99 o
  16   2   3       10.66       10.41      3.47 o
 -17   3   3        2.43        4.60      2.76 o
 -16   3   3        0.84        1.29      2.49 o
 -15   3   3        0.73        1.13      2.44 o
 -14   3   3        1.29       -0.61      1.84 o
 -13   3   3      207.70      213.25      6.13 o
 -12   3   3      119.46      101.60      4.11 o
 -11   3   3        7.66        2.51      1.65 o
 -10   3   3      116.55       90.81      2.97 o
  -9   3   3      565.28      559.99      8.24 o
  -8   3   3      329.57      301.51      4.58 o
  -7   3   3       46.39       54.10      2.25 o
  -6   3   3       27.24       30.70      1.58 o
  -5   3   3      167.64      164.50      3.33 o
  -4   3   3       46.21       35.49      1.36 o
  -3   3   3      466.01      459.35      9.32 o
  -2   3   3     2757.09     2860.78     36.40 o
  -1   3   3      207.64      201.27      2.87 o
   0   3   3      113.29      137.76      2.41 o
   1   3   3      112.39      132.50      2.07 o
   2   3   3       29.49       41.08      1.14 o
   3   3   3      523.08      590.14      9.16 o
   4   3   3        3.03        3.26      0.66 o
   5   3   3      247.59      222.48      3.32 o
   6   3   3       58.02       57.58      1.60 o
   7   3   3       34.70       35.34      1.38 o
   8   3   3      153.03      155.95      3.27 o
   9   3   3      250.22      224.96      5.31 o
  10   3   3       98.14       96.33      3.77 o
  11   3   3        1.01        1.32      1.72 o
  12   3   3       15.15       10.81      2.09 o
  13   3   3        0.80       -0.71      1.83 o
  14   3   3        0.00       -1.08      1.90 o
  15   3   3       22.18       20.72      4.47 o
  16   3   3       13.02        7.26      3.07 o
 -16   4   3        0.06       -1.64      1.96 o
 -15   4   3        0.43        0.41      2.13 o
 -14   4   3        1.23        0.78      1.93 o
 -13   4   3       25.28       20.49      2.66 o
 -12   4   3       17.18       18.53      2.78 o
 -11   4   3       38.45       33.98      2.95 o
 -10   4   3      169.07      182.86      5.37 o
  -9   4   3      742.01      677.93     12.56 o
  -8   4   3        0.50       -1.59      1.59 o
  -7   4   3      156.71      152.34      4.32 o
  -6   4   3      398.57      395.21      6.59 o
  -5   4   3       59.35       64.00      2.94 o
  -4   4   3      528.61      516.18     10.94 o
  -3   4   3      290.11      249.92      5.62 o
  -2   4   3       52.47       65.96      1.93 o
  -1   4   3      328.07      346.59      6.12 o
   0   4   3       42.01       54.07      1.56 o
   1   4   3       54.67       48.78      1.65 o
   2   4   3        0.68        0.73      0.81 o
   3   4   3      180.06      171.36      3.72 o
   4   4   3       13.79       15.52      1.30 o
   5   4   3      183.82      171.22      3.72 o
   6   4   3        8.71        5.34      1.34 o
   7   4   3      134.23      120.61      3.64 o
   8   4   3        1.81        1.28      1.63 o
   9   4   3       24.52       25.85      2.38 o
  10   4   3       13.11       11.71      1.24 o
  11   4   3       96.50       98.33      3.83 o
  12   4   3        0.86        0.88      1.65 o
  13   4   3       23.66       22.67      2.54 o
  14   4   3        6.10        1.68      2.76 o
  15   4   3       20.43       17.87      2.79 o
 -14   5   3        0.83       -2.53      2.53 o
 -13   5   3        0.06       -0.70      2.23 o
 -12   5   3        9.85        8.58      2.46 o
 -11   5   3       22.63       22.49      2.99 o
 -10   5   3      134.09      144.38      5.24 o
  -9   5   3        6.11        5.45      1.68 o
  -8   5   3       73.39       71.88      2.97 o
  -7   5   3       90.37       82.88      5.09 o
  -6   5   3        1.37        1.93      2.40 o
  -5   5   3      139.79      140.69      5.90 o
  -4   5   3      251.36      246.17      7.00 o
  -3   5   3      481.91      450.19     10.19 o
  -2   5   3      276.98      278.74      5.25 o
  -1   5   3        0.04       -0.88      1.18 o
   0   5   3      241.72      224.13      5.55 o
   1   5   3      109.52      112.44      2.98 o
   2   5   3        7.13        7.93      1.24 o
   3   5   3       20.84       18.91      1.46 o
   4   5   3        0.16       -1.03      1.03 o
   5   5   3       43.49       44.42      2.95 o
   6   5   3       90.49       80.77      3.07 o
   7   5   3       41.60       36.93      1.98 o
   8   5   3       10.79       10.67      2.01 o
   9   5   3       14.13       11.67      2.89 o
  10   5   3       18.95       19.57      2.73 o
  11   5   3       45.81       49.36      3.84 o
  12   5   3       10.44       13.43      2.96 o
  13   5   3        5.06        3.38      2.74 o
 -12   6   3        0.25       -1.63      2.41 o
 -11   6   3       25.11       24.65      2.84 o
 -10   6   3        9.53        4.55      4.87 o
  -9   6   3        4.21        1.94      3.53 o
  -8   6   3        0.72        4.41      5.23 o
  -7   6   3        2.70        5.70      2.84 o
  -6   6   3        0.00        0.50      2.33 o
  -5   6   3       16.30       21.50      2.92 o
  -4   6   3       20.86       24.10      2.88 o
  -3   6   3       16.89       19.63      1.61 o
  -2   6   3       55.37       58.27      3.84 o
  -1   6   3        4.01       -2.52      3.78 o
   0   6   3      316.30      312.78      6.69 o
   1   6   3       10.90       17.53      2.10 o
   2   6   3       59.75       57.86      2.41 o
   3   6   3        2.60        1.39      1.32 o
   4   6   3       15.03       15.51      1.57 o
   5   6   3        0.20        3.95      1.23 o
   6   6   3        4.30        3.74      1.35 o
   7   6   3        3.57        2.83      1.45 o
   8   6   3       15.53        6.35      1.67 o
   9   6   3        0.03       -1.72      2.44 o
  10   6   3        8.52       10.63      2.48 o
  11   6   3        2.23        1.44      2.21 o
  -8   7   3       20.90       17.26      4.95 o
  -7   7   3        0.99        1.64      3.31 o
  -6   7   3       27.07       29.46      3.63 o
  -5   7   3        0.02        1.03      2.42 o
  -4   7   3        0.11       -2.35      2.35 o
  -3   7   3       23.60       20.52      4.17 o
  -2   7   3        2.29        5.79      1.74 o
  -1   7   3        0.81        0.91      1.69 o
   0   7   3        0.70        0.56      1.71 o
   1   7   3       38.55       38.61      2.68 o
   2   7   3       44.49       47.09      2.75 o
   3   7   3        0.03       -1.09      1.38 o
   4   7   3        0.16       -2.03      2.03 o
   5   7   3       49.47       48.83      3.81 o
   6   7   3       17.29       15.96      4.27 o
   7   7   3        6.48        3.44      4.04 o
 -18   0   4      116.31      162.00     14.37 o
 -16   0   4      160.39      167.35     13.82 o
 -14   0   4       85.32       81.40      5.37 o
 -12   0   4       16.00       12.45      2.59 o
 -10   0   4       55.78       45.67      3.06 o
  -8   0   4      168.32      190.56      4.64 o
  -6   0   4     2650.03     2518.60     38.41 o
  -4   0   4        0.20       -0.55      0.55 o
  -2   0   4    13193.35    12451.46    161.00 o
   0   0   4      195.69      203.02      4.21 o
   2   0   4        1.84        1.57      0.45 o
   4   0   4     1007.47      984.90     13.34 o
   6   0   4      362.08      373.93      7.29 o
   8   0   4      197.38      206.97      5.80 o
  10   0   4        3.00        2.59      1.70 o
  12   0   4      147.02      131.50      6.36 o
  14   0   4       11.56        5.77      4.63 o
  16   0   4       22.82       24.93      7.03 o
 -18   1   4       11.13        9.30      4.50 o
 -17   1   4       62.18       68.06      6.85 o
 -16   1   4        4.85        2.67      3.58 o
 -15   1   4        0.08       -1.87      2.57 o
 -14   1   4        7.69        3.11      2.41 o
 -13   1   4        3.39        4.09      2.21 o
 -12   1   4       97.06       85.39      3.26 o
 -11   1   4      117.52      114.47      3.09 o
 -10   1   4        6.82       10.41      1.56 o
  -9   1   4      441.01      473.28      6.50 o
  -8   1   4       54.65       61.94      1.90 o
  -7   1   4        0.05        2.69      0.97 o
  -6   1   4      313.80      305.18      5.05 o
  -5   1   4        8.53        4.86      0.65 o
  -4   1   4       36.05       37.93      1.10 o
  -3   1   4      909.33      891.37      9.92 o
  -2   1   4     2471.88     2512.39     23.40 o
  -1   1   4       92.55       85.35      1.53 o
   0   1   4      410.29      397.06      4.89 o
   1   1   4     2721.91     2528.00     26.80 o
   2   1   4       80.21       89.38      1.54 o
   3   1   4      843.38      773.95      8.08 o
   4   1   4      236.54      247.55      3.52 o
   5   1   4      396.35      385.57      5.13 o
   6   1   4       91.78      119.68      4.60 o
   7   1   4       50.85       53.49      1.82 o
   8   1   4       64.81       58.56      1.93 o
   9   1   4        5.67        3.39      1.03 o
  10   1   4      221.42      210.63      4.89 o
  11   1   4       86.99       73.84      3.32 o
  12   1   4        7.34        5.00      2.21 o
  13   1   4       23.38       27.19      3.17 o
  14   1   4       20.97       18.79      3.42 o
  15   1   4       40.30       52.25      5.87 o
  16   1   4        0.08        0.10      3.23 o
  17   1   4        1.74       12.04      4.64 o
 -18   2   4        5.33        8.33      4.06 o
 -17   2   4       47.62       53.85      4.55 o
 -16   2   4       16.48       23.75      3.41 o
 -15   2   4        0.10       -0.25      2.36 o
 -14   2   4        0.98       -1.25      1.99 o
 -13   2   4       70.40       74.76      3.81 o
 -12   2   4      509.41      510.20     10.60 o
 -11   2   4      127.05      115.27      3.77 o
 -10   2   4        2.74        3.51      1.23 o
  -9   2   4      333.21      365.40      5.35 o
  -8   2   4      287.22      267.05      4.12 o
  -7   2   4      115.90       91.90      3.17 o
  -6   2   4       72.49       95.46      3.58 o
  -5   2   4        0.11       -0.48      0.52 o
  -4   2   4      156.92      156.48      5.30 o
  -3   2   4      106.65      122.30      1.89 o
  -2   2   4      107.64      119.70      1.94 o
  -1   2   4      490.51      497.97      6.44 o
   0   2   4      408.31      414.28      5.48 o
   1   2   4      157.17      162.67      2.63 o
   2   2   4       85.96       85.03      1.82 o
   3   2   4      185.59      216.78      2.99 o
   4   2   4      550.23      664.88      8.63 o
   5   2   4       53.36       60.17      1.63 o
   6   2   4       25.85       41.34      1.52 o
   7   2   4        0.37       -0.70      0.70 o
   8   2   4        4.76        3.67      0.97 o
   9   2   4      365.65      370.68      6.77 o
  10   2   4      217.15      210.75      5.78 o
  11   2   4        0.99       -0.20      1.62 o
  12   2   4      109.89      107.03      4.40 o
  13   2   4        3.82        2.53      2.26 o
  14   2   4        5.08        3.39      2.42 o
  15   2   4        1.85        1.39      2.88 o
  16   2   4       17.98       16.38      5.46 o
 -17   3   4        2.62        7.23      2.87 o
 -16   3   4        0.00        0.58      2.66 o
 -15   3   4        4.14        1.64      2.07 o
 -14   3   4        2.76        2.18      1.98 o
 -13   3   4       31.14       25.87      2.96 o
 -12   3   4       72.45       81.49      3.69 o
 -11   3   4      898.52      866.02     13.92 o
 -10   3   4      644.30      635.62      9.92 o
  -9   3   4      224.93      221.36      4.22 o
  -8   3   4      144.28      144.83      2.78 o
  -7   3   4      485.93      458.38      7.19 o
  -6   3   4      340.26      319.11      5.52 o
  -5   3   4      956.17      933.17     13.02 o
  -4   3   4      786.49      791.40     11.09 o
  -3   3   4      112.96      110.63      2.52 o
  -2   3   4        0.37       -0.79      0.79 o
  -1   3   4       35.08       45.19      2.01 o
   0   3   4     1004.60     1050.49     12.29 o
   1   3   4      473.17      518.15      5.90 o
   2   3   4       84.72       59.98      1.47 o
   3   3   4      718.97      793.63      9.22 o
   4   3   4       33.23       33.10      1.29 o
   5   3   4       67.26       69.62      1.66 o
   6   3   4        7.13        5.97      0.83 o
   7   3   4      167.67      170.15      3.14 o
   8   3   4       14.96       16.96      1.28 o
   9   3   4       61.29       65.09      2.56 o
  10   3   4       48.11       52.98      2.96 o
  11   3   4        0.00        1.70      1.73 o
  12   3   4       64.36       69.53      3.61 o
  13   3   4       15.06       18.01      2.48 o
  14   3   4        9.73        9.43      2.85 o
  15   3   4        0.74       -2.01      2.37 o
  16   3   4        3.61        5.40      6.87 o
 -16   4   4       12.71        9.77      2.30 o
 -15   4   4       34.34       31.09      4.15 o
 -14   4   4       12.85        5.67      1.78 o
 -13   4   4       10.78       11.03      2.81 o
 -12   4   4        0.79       -1.26      2.00 o
 -11   4   4        6.84        8.12      2.24 o
 -10   4   4       29.63       32.17      2.64 o
  -9   4   4       54.84       64.58      3.22 o
  -8   4   4      283.97      255.91      5.54 o
  -7   4   4      100.49       86.99      3.07 o
  -6   4   4      363.88      339.11      5.93 o
  -5   4   4        4.15        6.77      1.36 o
  -4   4   4     1079.84     1102.21     20.55 o
  -3   4   4      372.77      350.14      5.65 o
  -2   4   4      283.62      273.76      4.62 o
  -1   4   4       46.37       44.69      1.76 o
   0   4   4      190.89      176.11      2.88 o
   1   4   4      101.21      125.48      2.32 o
   2   4   4       28.05       29.50      1.38 o
   3   4   4      120.53      128.55      2.81 o
   4   4   4       10.83       15.47      1.35 o
   5   4   4        0.36       -0.98      0.98 o
   6   4   4        0.19       -1.13      1.13 o
   7   4   4       15.93       15.75      1.71 o
   8   4   4      266.12      238.55      5.49 o
   9   4   4       26.66       30.36      1.60 o
  10   4   4       15.39       12.04      1.41 o
  11   4   4       10.29       12.22      1.96 o
  12   4   4        4.47        5.12      2.28 o
  13   4   4        5.45        9.37      2.13 o
  14   4   4       24.90       25.17      4.23 o
 -14   5   4        0.23       -0.97      2.68 o
 -13   5   4        2.31        3.14      2.41 o
 -12   5   4       12.18       11.92      2.60 o
 -11   5   4       33.52       25.58      3.90 o
 -10   5   4       74.51       72.79      3.73 o
  -9   5   4       60.58       65.09      3.06 o
  -8   5   4       90.97       82.97      5.84 o
  -7   5   4        3.86        2.34      2.62 o
  -6   5   4      157.89      148.27      6.21 o
  -5   5   4      185.43      210.01      7.45 o
  -4   5   4       55.83       45.01      3.66 o
  -3   5   4      274.87      240.23      4.79 o
  -2   5   4      902.94      932.90     13.97 o
  -1   5   4      251.23      269.22      5.58 o
   0   5   4       10.08        7.28      1.80 o
   1   5   4       47.57       39.21      1.92 o
   2   5   4       76.69       77.67      2.42 o
   3   5   4       20.88       15.97      1.41 o
   4   5   4       23.49       20.83      2.15 o
   5   5   4        0.07       -0.64      1.20 o
   6   5   4      365.45      345.34      6.90 o
   7   5   4        0.12       -1.11      2.00 o
   8   5   4        5.61        1.43      1.90 o
   9   5   4        8.55        6.15      2.22 o
  10   5   4        8.07        6.82      3.23 o
  11   5   4        0.65        0.90      2.41 o
  12   5   4       31.30       33.64      3.83 o
  13   5   4        0.00       -1.85      2.78 o
 -12   6   4        7.40        9.53      2.55 o
 -11   6   4        0.02       -1.56      1.56 o
 -10   6   4        4.11        0.92      4.55 o
  -9   6   4       12.97       18.16      4.40 o
  -8   6   4       25.42       14.51      4.00 o
  -7   6   4       29.82       30.84      4.50 o
  -6   6   4       29.52       32.51      3.55 o
  -5   6   4        1.17        2.72      2.16 o
  -4   6   4        7.28        4.54      2.22 o
  -3   6   4       18.55       12.78      1.54 o
  -2   6   4        9.09        6.68      1.56 o
  -1   6   4        0.45       -1.20      1.87 o
   0   6   4      406.01      425.40      9.41 o
   1   6   4        5.64        6.97      2.40 o
   2   6   4       32.83       31.31      2.24 o
   3   6   4      104.06       93.88      3.09 o
   4   6   4        7.41        9.83      1.56 o
   5   6   4       41.59       45.67      2.44 o
   6   6   4        0.99       -1.26      1.26 o
   7   6   4        1.25       -0.26      1.28 o
   8   6   4        2.99        4.23      1.66 o
   9   6   4       28.18       32.87      2.91 o
  10   6   4        3.26        1.19      2.71 o
  -8   7   4        8.68        6.40      3.83 o
  -7   7   4        3.75        3.32      3.48 o
  -6   7   4        1.06        1.28      3.05 o
  -5   7   4       28.99       29.55      3.42 o
  -4   7   4        1.00       -1.81      2.11 o
  -3   7   4       22.81       28.13      4.35 o
  -2   7   4       31.91       34.23      2.51 o
  -1   7   4        5.67        5.01      1.87 o
   0   7   4        0.96        0.10      2.14 o
   1   7   4        0.21        0.36      1.72 o
   2   7   4        1.26        3.74      1.78 o
   3   7   4       28.07       28.45      4.09 o
   4   7   4        6.97        4.99      1.65 o
   5   7   4        9.79       13.38      3.29 o
   6   7   4        0.65       -3.24      3.37 o
   7   7   4        0.02        1.46      3.78 o
 -17   0   5       19.53       16.53      6.84 o
 -15   0   5        1.89       -1.95      4.66 o
 -13   0   5       38.22       29.63      3.91 o
 -11   0   5      283.92      273.97      7.52 o
  -9   0   5        0.83        0.45      1.28 o
  -7   0   5      217.25      341.51     10.25 o
  -5   0   5      168.13      161.88      3.30 o
  -3   0   5     4608.56     4475.83     52.59 o
  -1   0   5    13062.14    12726.04    171.86 o
   1   0   5     1181.08     1191.55     15.68 o
   3   0   5      996.85     1022.55     13.77 o
   5   0   5      201.53      223.31      4.14 o
   7   0   5      261.15      323.38      7.68 o
   9   0   5        2.63        3.78      1.70 o
  11   0   5       49.62       47.80      4.05 o
  13   0   5      106.93      122.14      7.87 o
  15   0   5       11.31       16.27      5.90 o
  17   0   5        1.17       -4.24      5.11 o
 -18   1   5       12.88       22.22      5.17 o
 -17   1   5        0.18       -0.93      3.55 o
 -16   1   5       51.04       55.51      6.23 o
 -15   1   5       75.58       71.65      4.63 o
 -14   1   5       97.10       94.33      4.92 o
 -13   1   5       14.91       12.26      2.49 o
 -12   1   5      129.99      137.82      4.05 o
 -11   1   5      375.60      389.70      6.28 o
 -10   1   5       22.15       23.54      1.51 o
  -9   1   5      344.14      342.44      5.15 o
  -8   1   5       59.99       61.56      3.12 o
  -7   1   5       96.33      102.74      2.16 o
  -6   1   5       73.80       77.98      2.74 o
  -5   1   5      213.02      225.69      3.46 o
  -4   1   5      119.44      136.51      2.26 o
  -3   1   5     1360.88     1304.71     13.63 o
  -2   1   5     1425.90     1304.22     13.55 o
  -1   1   5     4843.51     4538.74     50.01 o
   0   1   5       97.23       86.48      2.01 o
   1   1   5     1135.90     1085.11     11.99 o
   2   1   5       52.59       56.34      1.37 o
   3   1   5      263.90      249.07      3.08 o
   4   1   5       21.39       17.21      0.86 o
   5   1   5      829.08      858.88     10.14 o
   6   1   5        0.06        0.78      0.69 o
   7   1   5      226.04      204.48      3.57 o
   8   1   5      117.07      104.78      2.58 o
   9   1   5      140.51      134.62      3.49 o
  10   1   5      624.90      618.86     10.26 o
  11   1   5       89.16       83.56      3.55 o
  12   1   5        2.34        2.80      2.13 o
  13   1   5       35.17       32.13      3.91 o
  14   1   5       10.68       11.47      3.13 o
  15   1   5        0.91       -2.42      2.97 o
  16   1   5       28.00       46.92      6.07 o
 -18   2   5        2.37       12.35      5.86 o
 -17   2   5        1.69        2.65      2.80 o
 -16   2   5        1.13        2.97      2.57 o
 -15   2   5       55.50       51.77      4.09 o
 -14   2   5      105.50      114.38      4.82 o
 -13   2   5       67.88       81.43      3.93 o
 -12   2   5        8.81        6.57      3.15 o
 -11   2   5       56.19       55.57      2.74 o
 -10   2   5      206.75      198.90      4.10 o
  -9   2   5      454.65      435.80      6.09 o
  -8   2   5       20.80       29.10      2.01 o
  -7   2   5      159.01      165.22      2.89 o
  -6   2   5      106.38      104.74      3.28 o
  -5   2   5      737.78      792.18      9.22 o
  -4   2   5      453.19      466.95      5.71 o
  -3   2   5      253.25      263.19      3.90 o
  -2   2   5      556.19      547.73      6.42 o
  -1   2   5      391.36      404.62      5.47 o
   0   2   5        2.00        1.42      0.51 o
   1   2   5      278.17      276.54      4.43 o
   2   2   5      797.46      858.98     10.34 o
   3   2   5      825.15      897.01     10.88 o
   4   2   5        2.36        8.24      0.79 o
   5   2   5      207.83      220.15      3.64 o
   6   2   5       92.48      103.60      2.43 o
   7   2   5       22.59       23.35      1.33 o
   8   2   5       21.72       18.65      1.26 o
   9   2   5       44.18       46.90      2.42 o
  10   2   5        3.73        3.36      1.93 o
  11   2   5       10.94        7.30      2.04 o
  12   2   5       12.96       15.13      2.35 o
  13   2   5        3.54        1.07      2.23 o
  14   2   5        5.50        6.51      2.59 o
  15   2   5       24.58       26.48      4.04 o
  16   2   5        4.07       10.63      3.62 o
 -17   3   5       21.57       20.60      3.43 o
 -16   3   5       52.39       70.35      5.33 o
 -15   3   5        4.27        2.07      2.08 o
 -14   3   5       88.11       80.96      3.98 o
 -13   3   5        2.72       -0.63      1.94 o
 -12   3   5      274.37      264.00      6.70 o
 -11   3   5       48.05       52.66      3.07 o
 -10   3   5      490.87      459.57      7.71 o
  -9   3   5       32.53       40.22      2.14 o
  -8   3   5       15.86       15.21      1.22 o
  -7   3   5       50.69       43.85      1.41 o
  -6   3   5      223.77      231.12      4.45 o
  -5   3   5       11.29       19.88      2.33 o
  -4   3   5      175.69      186.17      5.24 o
  -3   3   5      407.56      414.75      6.18 o
  -2   3   5        3.60        0.20      0.55 o
  -1   3   5      683.29      767.08      9.80 o
   0   3   5      159.32      149.73      2.69 o
   1   3   5       56.52       87.21      2.87 o
   2   3   5        2.59        0.22      0.58 o
   3   3   5      139.42      146.50      3.24 o
   4   3   5       29.40       33.27      1.43 o
   5   3   5      149.62      156.16      3.02 o
   6   3   5        0.22       -0.33      0.72 o
   7   3   5        5.01        3.79      0.97 o
   8   3   5      107.47      109.62      2.92 o
   9   3   5        2.21        0.80      1.30 o
  10   3   5       33.21       37.25      2.64 o
  11   3   5       56.07       53.33      4.04 o
  12   3   5       12.78       15.04      2.76 o
  13   3   5        8.68        6.57      2.60 o
  14   3   5       10.55       13.30      2.95 o
  15   3   5       31.01       33.91      3.83 o
 -16   4   5        9.53        7.63      2.25 o
 -15   4   5        5.88        2.46      1.87 o
 -14   4   5        3.60        3.12      2.30 o
 -13   4   5        2.67        2.99      1.35 o
 -12   4   5       51.63       51.21      3.55 o
 -11   4   5       73.92       63.55      3.63 o
 -10   4   5      112.38      107.09      4.11 o
  -9   4   5      137.56      154.27      7.52 o
  -8   4   5       10.22       11.35      2.00 o
  -7   4   5      351.76      341.37      6.54 o
  -6   4   5      356.60      338.15      5.98 o
  -5   4   5      254.29      234.40      4.41 o
  -4   4   5      322.76      294.14     10.49 o
  -3   4   5      536.51      536.70      8.07 o
  -2   4   5      186.47      193.61      3.71 o
  -1   4   5      170.71      163.47      2.94 o
   0   4   5       57.30       61.65      1.79 o
   1   4   5       69.28       80.85      1.81 o
   2   4   5       66.12       60.35      1.75 o
   3   4   5       63.75       70.50      2.17 o
   4   4   5       94.46       84.89      2.97 o
   5   4   5        7.27       13.49      1.44 o
   6   4   5       38.00       44.77      2.22 o
   7   4   5       87.10       81.81      2.45 o
   8   4   5       31.57       33.78      1.62 o
   9   4   5      280.27      265.21      5.43 o
  10   4   5        4.94        5.04      1.86 o
  11   4   5       55.91       51.32      3.16 o
  12   4   5       22.23       30.79      2.76 o
  13   4   5        9.04        6.05      2.18 o
  14   4   5        1.52        1.22      2.19 o
 -14   5   5        1.96        0.90      2.74 o
 -13   5   5        0.01       -1.57      2.25 o
 -12   5   5        8.00        5.88      2.42 o
 -11   5   5        7.99       13.07      2.35 o
 -10   5   5        0.97       -0.79      1.86 o
  -9   5   5       68.74       67.60      3.18 o
  -8   5   5       34.39       29.50      2.82 o
  -7   5   5       50.85       50.99      2.26 o
  -6   5   5       12.12       16.71      2.96 o
  -5   5   5      313.45      331.15     12.05 o
  -4   5   5      173.75      172.49      4.21 o
  -3   5   5       49.25       50.43      2.79 o
  -2   5   5        3.22        1.29      2.20 o
  -1   5   5      175.65      208.48     18.22 o
   0   5   5      103.65      119.44      5.88 o
   1   5   5        3.75       11.20      1.66 o
   2   5   5        0.55        1.33      1.15 o
   3   5   5        1.50       -0.74      1.21 o
   4   5   5       68.82       63.19      2.61 o
   5   5   5        1.04        3.39      1.44 o
   6   5   5       43.47       41.94      2.44 o
   7   5   5        0.00       -1.65      1.70 o
   8   5   5       40.98       41.50      2.65 o
   9   5   5        6.30       -1.54      1.99 o
  10   5   5        0.00       -0.04      2.23 o
  11   5   5        1.23       -2.63      2.63 o
  12   5   5        0.56        1.29      2.68 o
 -12   6   5       79.37       93.79      4.33 o
 -11   6   5       19.28       17.73      3.59 o
 -10   6   5        5.75       16.30      5.50 o
  -9   6   5       10.43        4.43      3.59 o
  -8   6   5        1.32       -0.01      3.05 o
  -7   6   5        1.26       -0.42      2.82 o
  -6   6   5        5.46        3.83      2.56 o
  -5   6   5       34.66       36.13      3.47 o
  -4   6   5        0.00       -0.50      2.11 o
  -3   6   5       24.98       22.42      2.00 o
  -2   6   5       30.53       31.02      2.00 o
  -1   6   5       71.52       67.98      3.30 o
   0   6   5       75.51       71.32      3.50 o
   1   6   5        8.54       16.49      4.51 o
   2   6   5       81.08       81.24      3.60 o
   3   6   5        2.41        3.08      1.61 o
   4   6   5       55.67       50.55      2.99 o
   5   6   5        4.64        4.16      1.61 o
   6   6   5        0.11       -0.10      1.50 o
   7   6   5        6.95        4.92      1.78 o
   8   6   5        1.61        0.84      1.76 o
   9   6   5        1.13       -0.20      2.01 o
  10   6   5       16.52       23.25      4.03 o
  -8   7   5       10.52       22.89      4.62 o
  -7   7   5        5.30        6.94      6.08 o
  -6   7   5        0.11        0.69      2.84 o
  -5   7   5        1.68        3.40      2.44 o
  -4   7   5       22.16       29.84      3.40 o
  -3   7   5        0.09       -1.34      1.56 o
  -2   7   5       70.30       59.22      3.24 o
  -1   7   5        4.13        4.26      1.92 o
   0   7   5        0.35       -0.11      1.74 o
   1   7   5       14.29        9.26      2.06 o
   2   7   5        3.39        2.01      1.71 o
   3   7   5        1.24       -1.05      1.55 o
   4   7   5        3.20        2.80      1.73 o
   5   7   5       10.56       10.10      1.87 o
   6   7   5       13.78       10.33      1.87 o
   7   7   5        0.10        1.79      2.02 o
 -18   0   6       62.43       71.58     10.61 o
 -16   0   6       13.17       17.87      6.74 o
 -14   0   6       49.83       41.48      4.39 o
 -12   0   6       50.90       48.22      3.52 o
 -10   0   6     1328.56     1341.06     24.93 o
  -8   0   6      152.33      183.93      4.64 o
  -6   0   6      373.94      415.04      7.66 o
  -4   0   6       90.44       74.87      2.05 o
  -2   0   6    26766.54    25363.64    316.93 o
   0   0   6    15654.82    14879.01    244.80 o
   2   0   6      256.78      248.54      4.50 o
   4   0   6       48.80       54.96      2.08 o
   6   0   6      432.43      435.40      8.45 o
   8   0   6       18.74       17.39      2.11 o
  10   0   6      160.86      142.51      7.09 o
  12   0   6        0.61        7.94      3.41 o
  14   0   6       84.33       96.01      9.98 o
  16   0   6        5.37       13.14      6.11 o
 -18   1   6        0.06       -0.65      3.84 o
 -17   1   6       37.96       41.90      6.09 o
 -16   1   6        9.42        7.31      4.42 o
 -15   1   6        0.51       -0.81      3.05 o
 -14   1   6        2.48        2.63      2.33 o
 -13   1   6       33.79       32.31      3.03 o
 -12   1   6       96.34       87.60      3.34 o
 -11   1   6      127.15      129.04      3.29 o
 -10   1   6       14.87       14.54      1.38 o
  -9   1   6      284.15      271.88      4.41 o
  -8   1   6      514.80      523.08      8.18 o
  -7   1   6       61.68       65.64      1.78 o
  -6   1   6      735.27      735.00      9.21 o
  -5   1   6      569.38      650.68      8.22 o
  -4   1   6      112.83      102.31      2.00 o
  -3   1   6     5623.58     5740.96     57.41 o
  -2   1   6     1240.22     1209.43     12.72 o
  -1   1   6     4750.76     4606.42     50.96 o
   0   1   6     1954.18     1853.22     20.94 o
   1   1   6      335.19      322.05      4.18 o
   2   1   6        6.26        7.14      0.65 o
   3   1   6       36.28       37.96      1.09 o
   4   1   6      578.72      578.14      7.17 o
   5   1   6     1049.37     1076.87     12.50 o
   6   1   6      164.67      179.93      3.41 o
   7   1   6      185.20      210.85      3.76 o
   8   1   6       25.42       25.42      1.47 o
   9   1   6       18.96       27.77      2.03 o
  10   1   6        1.23        4.44      1.81 o
  11   1   6       44.95       40.51      3.33 o
  12   1   6       19.86       17.47      2.78 o
  13   1   6        6.72        6.45      2.45 o
  14   1   6       10.38       10.64      3.31 o
  15   1   6        0.05       -1.19      3.00 o
  16   1   6        0.10        1.60      3.50 o
 -18   2   6        1.98        2.82      3.85 o
 -17   2   6       31.54       35.10      4.00 o
 -16   2   6        2.50        0.18      2.36 o
 -15   2   6       28.24       28.75      3.52 o
 -14   2   6       82.81       90.83      4.38 o
 -13   2   6        1.08        0.14      1.96 o
 -12   2   6       18.24       18.78      2.54 o
 -11   2   6      566.13      549.78      9.82 o
 -10   2   6      160.88      171.16      5.06 o
  -9   2   6       42.49       44.82      1.73 o
  -8   2   6       23.30       23.46      1.44 o
  -7   2   6       12.49       12.18      1.01 o
  -6   2   6      959.39     1046.45     12.00 o
  -5   2   6     1241.15     1261.83     14.18 o
  -4   2   6      247.97      272.72      3.78 o
  -3   2   6      100.32      107.07      1.96 o
  -2   2   6       30.44       24.46      1.12 o
  -1   2   6      131.95      141.35      2.51 o
   0   2   6      211.52      230.34      3.83 o
   1   2   6      216.62      240.35      3.77 o
   2   2   6       13.97       11.33      0.84 o
   3   2   6        1.99        3.64      1.46 o
   4   2   6       53.70       53.92      1.60 o
   5   2   6       27.75       25.66      1.29 o
   6   2   6      116.91      121.85      2.92 o
   7   2   6       27.17       26.85      1.56 o
   8   2   6       27.88       22.70      1.98 o
   9   2   6      146.84      136.20      4.23 o
  10   2   6        6.26        5.20      2.00 o
  11   2   6       39.86       42.37      3.07 o
  12   2   6        0.10       -1.78      1.78 o
  13   2   6       42.15       42.63      3.81 o
  14   2   6        2.22        4.86      2.70 o
  15   2   6        4.92        7.01      3.37 o
  16   2   6        6.86       12.59      3.83 o
 -17   3   6       21.93       26.32      3.60 o
 -16   3   6       17.31       18.47      3.17 o
 -15   3   6        0.34       -2.24      2.24 o
 -14   3   6       21.28       12.92      2.42 o
 -13   3   6       31.81       29.26      2.82 o
 -12   3   6       21.88       23.17      3.63 o
 -11   3   6       37.90       40.17      2.39 o
 -10   3   6       17.63       19.74      2.63 o
  -9   3   6       11.38       12.63      1.89 o
  -8   3   6       14.05       17.45      1.85 o
  -7   3   6       83.23       92.50      3.24 o
  -6   3   6       29.53       36.81      1.22 o
  -5   3   6      129.21      142.92      2.36 o
  -4   3   6      173.16      166.48      2.60 o
  -3   3   6       28.90       37.28      1.18 o
  -2   3   6      236.99      240.76      3.55 o
  -1   3   6      290.55      304.67      4.57 o
   0   3   6     1117.04     1124.04     14.09 o
   1   3   6      262.74      242.92      4.18 o
   2   3   6      420.67      454.25      6.09 o
   3   3   6       68.71       88.27      2.10 o
   4   3   6       65.32       75.55      2.51 o
   5   3   6        2.59        3.36      0.87 o
   6   3   6       79.24       67.19      2.03 o
   7   3   6      100.50       89.27      2.62 o
   8   3   6       25.00       31.26      1.97 o
   9   3   6      263.02      259.04      5.90 o
  10   3   6        0.87        0.85      1.71 o
  11   3   6       11.83       14.18      2.25 o
  12   3   6       49.82       46.72      3.22 o
  13   3   6       64.63       75.51      4.54 o
  14   3   6       14.82       12.33      2.91 o
  15   3   6        1.23       -0.04      2.52 o
 -16   4   6       17.22       13.08      2.39 o
 -15   4   6        2.38       -0.77      1.73 o
 -14   4   6       14.89       10.48      1.89 o
 -13   4   6       20.83       23.81      3.33 o
 -12   4   6       23.00       17.59      2.77 o
 -11   4   6       26.96       22.04      3.03 o
 -10   4   6       61.90       66.24      3.38 o
  -9   4   6       17.31       17.25      3.39 o
  -8   4   6       19.12       19.10      1.87 o
  -7   4   6       98.41      107.08      3.32 o
  -6   4   6      635.37      588.48      9.80 o
  -5   4   6       86.30       88.70      3.84 o
  -4   4   6       14.02       14.75      1.32 o
  -3   4   6        1.30        0.00      1.05 o
  -2   4   6       23.46       26.72      2.14 o
  -1   4   6       68.79       69.27      1.93 o
   0   4   6       11.08       12.40      1.10 o
   1   4   6       37.28       33.84      1.28 o
   2   4   6        7.01        8.60      0.88 o
   3   4   6      104.76      110.11      2.41 o
   4   4   6      135.16      132.76      2.64 o
   5   4   6       65.01       69.41      2.03 o
   6   4   6       12.40       12.50      1.58 o
   7   4   6       84.74       84.26      2.51 o
   8   4   6        1.25       -1.07      1.07 o
   9   4   6       98.40      101.04      3.65 o
  10   4   6       14.07       18.77      2.41 o
  11   4   6       21.17       27.97      2.62 o
  12   4   6       49.72       49.69      3.33 o
  13   4   6        1.27        1.88      3.67 o
  14   4   6        1.05       -0.30      2.83 o
 -14   5   6       22.78       38.20      6.17 o
 -13   5   6        0.24       -0.51      2.24 o
 -12   5   6       27.81       24.96      3.60 o
 -11   5   6       21.01       17.14      2.56 o
 -10   5   6        5.77        8.75      2.19 o
  -9   5   6       15.23       12.74      1.91 o
  -8   5   6        0.62        1.30      2.08 o
  -7   5   6        1.40        1.36      1.22 o
  -6   5   6        5.14        2.73      1.49 o
  -5   5   6        4.70       10.70      2.43 o
  -4   5   6       40.49       39.26      2.04 o
  -3   5   6       12.87        9.56      1.45 o
  -2   5   6       69.52       69.20      2.71 o
  -1   5   6        0.37        1.15      3.58 o
   0   5   6      304.95      292.57      4.94 o
   1   5   6        5.37        7.23      2.24 o
   2   5   6        4.44        1.34      1.18 o
   3   5   6        4.51        3.63      1.40 o
   4   5   6        1.49        1.11      1.42 o
   5   5   6       31.56       29.56      2.32 o
   6   5   6       10.28        9.46      1.93 o
   7   5   6       81.63       69.55      3.66 o
   8   5   6       96.38       83.58      4.12 o
   9   5   6        0.07       -2.04      2.04 o
  10   5   6        1.99       -0.53      2.31 o
  11   5   6        4.89        6.11      2.91 o
  12   5   6        5.63       12.13      3.29 o
 -12   6   6        4.93        4.30      2.06 o
 -11   6   6       45.96       47.12      2.96 o
 -10   6   6        2.34       -3.00      4.11 o
  -9   6   6        0.46        0.76      3.35 o
  -8   6   6       12.91       10.58      3.81 o
  -7   6   6        0.00        0.16      2.94 o
  -6   6   6        5.10        1.45      2.37 o
  -5   6   6        0.06        2.17      2.26 o
  -4   6   6        6.92        5.35      1.41 o
  -3   6   6       86.51       79.12      3.02 o
  -2   6   6        0.07       -0.23      1.39 o
  -1   6   6        0.14       -0.52      1.59 o
   0   6   6        1.30       -0.15      2.48 o
   1   6   6       34.67       34.19      2.20 o
   2   6   6       36.46       32.21      2.56 o
   3   6   6       69.37       67.24      3.05 o
   4   6   6        0.57       -1.49      1.49 o
   5   6   6        0.44       -0.73      1.54 o
   6   6   6        2.93        2.61      1.77 o
   7   6   6        1.60        4.03      1.84 o
   8   6   6        1.88        2.66      1.84 o
   9   6   6        5.68        3.78      2.41 o
  10   6   6        6.59        7.06      2.64 o
  -8   7   6        7.62        9.85      4.95 o
  -7   7   6       19.59       21.19      5.15 o
  -6   7   6        7.68        7.78      3.42 o
  -5   7   6        0.18        1.78      2.46 o
  -4   7   6       11.57       10.84      2.65 o
  -3   7   6        2.15        1.31      1.42 o
  -2   7   6        1.39        0.72      1.74 o
  -1   7   6        0.20       -1.24      2.71 o
   0   7   6        0.01        1.20      1.86 o
   1   7   6        3.23        0.26      1.85 o
   2   7   6        8.39        6.87      2.44 o
   3   7   6        0.12       -1.73      1.73 o
   4   7   6        8.15        7.93      2.02 o
   5   7   6        4.44        4.53      1.91 o
   6   7   6        4.65        4.59      1.89 o
 -17   0   7        0.87       -3.61      4.90 o
 -15   0   7       24.98       27.96      6.98 o
 -13   0   7     1866.16     1810.01     38.96 o
 -11   0   7       65.24       59.13      3.49 o
  -9   0   7       23.17       25.64      2.30 o
  -7   0   7      110.03       91.70      3.16 o
  -5   0   7      128.37      140.59      3.16 o
  -3   0   7      151.02      158.53      2.98 o
  -1   0   7       55.62       76.75      2.18 o
   1   0   7      170.46      186.93      5.07 o
   3   0   7      639.76      723.45     13.76 o
   5   0   7        1.17        0.49      0.98 o
   7   0   7       55.38       60.74      2.89 o
   9   0   7      488.80      462.31     10.82 o
  11   0   7       62.59       61.97      4.68 o
  13   0   7       59.18       63.71      8.29 o
  15   0   7        2.01       -4.24      4.24 o
 -18   1   7        2.89        4.05      4.01 o
 -17   1   7       71.91       72.17      7.28 o
 -16   1   7        5.42       10.13      4.20 o
 -15   1   7       35.40       30.65      3.55 o
 -14   1   7        1.25       -0.64      2.32 o
 -13   1   7       17.65       11.53      2.50 o
 -12   1   7      130.74      131.28      4.01 o
 -11   1   7       13.74       16.01      3.32 o
 -10   1   7      810.03      810.90     10.27 o
  -9   1   7      238.17      231.67      3.98 o
  -8   1   7      886.98      909.44     11.01 o
  -7   1   7     1043.89     1039.02     12.11 o
  -6   1   7       31.81       37.41      1.71 o
  -5   1   7       58.34       48.32      1.44 o
  -4   1   7     1164.24     1291.40     14.39 o
  -3   1   7       59.37       55.61      1.33 o
  -2   1   7      540.51      540.43      8.31 o
  -1   1   7       37.48       35.78      1.18 o
   0   1   7       14.83       13.03      0.78 o
   1   1   7       12.34       13.04      0.79 o
   2   1   7        2.09        3.11      0.72 o
   3   1   7       56.08       80.22      3.39 o
   4   1   7       61.18       60.46      1.74 o
   5   1   7       30.60       30.32      1.92 o
   6   1   7      155.01      137.60      3.02 o
   7   1   7       92.71       98.60      2.52 o
   8   1   7      149.83      153.02      3.15 o
   9   1   7      119.90      104.43      3.53 o
  10   1   7       80.70       92.37      3.77 o
  11   1   7       71.45       61.74      3.91 o
  12   1   7       11.25       12.97      2.60 o
  13   1   7        7.88       16.16      3.37 o
  14   1   7       47.22       42.75      4.52 o
  15   1   7        1.58       -1.15      3.31 o
  16   1   7       32.79       35.54      5.69 o
 -18   2   7       21.89       19.74      4.83 o
 -17   2   7        5.68        6.80      2.88 o
 -16   2   7        2.57        0.10      2.52 o
 -15   2   7        1.52        0.20      2.41 o
 -14   2   7      112.01      114.64      4.89 o
 -13   2   7        9.32       11.03      2.34 o
 -12   2   7       43.93       40.94      3.23 o
 -11   2   7      101.91      102.98      3.65 o
 -10   2   7        6.26        3.46      1.15 o
  -9   2   7       39.26       49.05      1.76 o
  -8   2   7       60.84       67.03      1.93 o
  -7   2   7      495.21      469.17      6.19 o
  -6   2   7        4.20        3.12      0.83 o
  -5   2   7      848.73      797.79      9.45 o
  -4   2   7     1973.28     2165.19     23.52 o
  -3   2   7     3783.61     3990.65     42.37 o
  -2   2   7      557.60      628.07      7.88 o
  -1   2   7      229.73      249.69      5.31 o
   0   2   7       92.86      106.07      4.89 o
   1   2   7       95.93      101.73      2.29 o
   2   2   7      853.50      892.13     11.60 o
   3   2   7      231.57      243.39      4.16 o
   4   2   7        2.76        4.57      0.77 o
   5   2   7       42.75       40.93      1.87 o
   6   2   7       81.53       86.80      2.57 o
   7   2   7      263.89      293.70      5.05 o
   8   2   7      465.62      440.75      7.28 o
   9   2   7      136.92      126.28      4.13 o
  10   2   7      118.18      118.61      4.60 o
  11   2   7      194.88      178.29      5.75 o
  12   2   7        1.69        1.20      2.23 o
  13   2   7       12.97       15.06      2.90 o
  14   2   7       32.54       30.05      3.72 o
  15   2   7       20.32       29.83      4.49 o
 -17   3   7        6.62        5.49      2.89 o
 -16   3   7        0.80       -2.64      2.64 o
 -15   3   7        1.69        1.38      2.12 o
 -14   3   7       22.21       25.55      2.75 o
 -13   3   7      277.19      292.12      7.40 o
 -12   3   7        0.77       -0.20      1.87 o
 -11   3   7        0.46        0.00      2.20 o
 -10   3   7      127.68      146.58      3.75 o
  -9   3   7      350.08      345.72      5.76 o
  -8   3   7       16.80       14.45      1.13 o
  -7   3   7      156.27      156.50      2.91 o
  -6   3   7       70.92       77.64      1.83 o
  -5   3   7        5.93        8.67      0.78 o
  -4   3   7       26.57       33.23      1.19 o
  -3   3   7      335.52      330.61      4.47 o
  -2   3   7      164.61      194.65      3.16 o
  -1   3   7      343.61      314.87      4.79 o
   0   3   7        5.47        3.44      1.14 o
   1   3   7       74.80       64.27      1.79 o
   2   3   7       54.71       65.89      1.89 o
   3   3   7      430.20      448.87      6.27 o
   4   3   7      264.57      285.15      4.90 o
   5   3   7      138.30      129.27      2.83 o
   6   3   7        0.01       -0.88      0.88 o
   7   3   7       45.72       40.97      1.94 o
   8   3   7      227.67      231.01      5.52 o
   9   3   7      111.77      109.46      3.80 o
  10   3   7        1.16        1.27      1.73 o
  11   3   7        4.01        4.88      1.93 o
  12   3   7       11.93        9.70      3.07 o
  13   3   7       58.35       68.53      4.53 o
  14   3   7        2.38        2.64      2.77 o
  15   3   7       16.97       21.09      3.50 o
 -16   4   7       11.36       11.65      2.29 o
 -15   4   7        3.22       -0.95      1.81 o
 -14   4   7        3.82        1.47      1.71 o
 -13   4   7       25.68       23.25      2.08 o
 -12   4   7       68.96       65.57      6.31 o
 -11   4   7       59.50       52.14      3.39 o
 -10   4   7       70.77       64.22      3.51 o
  -9   4   7       52.82       48.96      2.76 o
  -8   4   7       39.11       32.27      2.10 o
  -7   4   7       49.92       53.46      2.43 o
  -6   4   7       14.74       14.57      1.56 o
  -5   4   7      125.05      133.17      3.27 o
  -4   4   7       27.73       28.27      1.64 o
  -3   4   7        0.85        3.71      1.81 o
  -2   4   7       87.71       86.78      4.55 o
  -1   4   7        4.50        3.21      0.92 o
   0   4   7       40.94       39.07      1.54 o
   1   4   7      342.38      349.04      5.23 o
   2   4   7       90.57      101.86      2.24 o
   3   4   7        5.71        3.48      0.82 o
   4   4   7       23.07       18.95      1.26 o
   5   4   7      260.93      224.96      4.16 o
   6   4   7      108.94       96.11      2.62 o
   7   4   7       10.36        9.41      1.38 o
   8   4   7       12.20       12.00      1.60 o
   9   4   7       62.58       66.47      3.12 o
  10   4   7       26.82       29.55      2.61 o
  11   4   7        0.56       -1.69      1.69 o
  12   4   7        4.52        3.26      2.09 o
  13   4   7        3.04        1.59      2.14 o
 -14   5   7        4.74        4.99      2.84 o
 -13   5   7        7.17        7.90      2.64 o
 -12   5   7       18.98       23.56      2.97 o
 -11   5   7       16.29       14.18      2.45 o
 -10   5   7       26.42       26.46      2.57 o
  -9   5   7        0.03        1.60      1.59 o
  -8   5   7        6.40        3.74      1.83 o
  -7   5   7      148.77      137.27      3.99 o
  -6   5   7        7.52        6.42      1.39 o
  -5   5   7       32.46       32.79      2.08 o
  -4   5   7       76.30       79.48      2.93 o
  -3   5   7       37.88       37.40      2.14 o
  -2   5   7        7.00        2.09      1.42 o
  -1   5   7      430.33      396.74      6.86 o
   0   5   7       11.76       10.68      1.89 o
   1   5   7       27.85       33.86      1.56 o
   2   5   7        1.23        0.05      1.38 o
   3   5   7       36.00       35.63      3.70 o
   4   5   7        0.85        2.61      1.57 o
   5   5   7       66.78       65.43      3.21 o
   6   5   7       24.03       23.48      2.53 o
   7   5   7        0.13        0.14      1.90 o
   8   5   7       15.44       14.45      2.73 o
   9   5   7       12.46        8.96      3.03 o
  10   5   7        0.74       -0.37      2.43 o
  11   5   7       22.44       20.26      3.57 o
  12   5   7       18.56       19.25      3.77 o
 -12   6   7        4.07        6.65      3.19 o
 -11   6   7        6.59        5.32      1.91 o
 -10   6   7        0.04        0.38      1.50 o
  -9   6   7       10.03       11.31      4.23 o
  -8   6   7       24.47       25.37      4.50 o
  -7   6   7        3.97        7.35      3.25 o
  -6   6   7       11.68       11.52      3.13 o
  -5   6   7       11.75        9.91      1.50 o
  -4   6   7        3.87        5.28      1.55 o
  -3   6   7        0.05       -0.61      1.43 o
  -2   6   7       93.00       99.18      3.45 o
  -1   6   7       12.24        9.27      1.36 o
   0   6   7       34.77       34.16      2.66 o
   1   6   7        8.24        8.75      2.00 o
   2   6   7       13.15       15.58      2.21 o
   3   6   7        0.25       -0.60      1.69 o
   4   6   7        0.25        1.18      1.60 o
   5   6   7       12.76       14.48      2.07 o
   6   6   7       13.66       11.22      2.47 o
   7   6   7        1.41        3.42      1.97 o
   8   6   7        1.44        2.38      1.97 o
   9   6   7        5.99        4.61      2.50 o
  -8   7   7       10.29        8.69      3.89 o
  -7   7   7        8.12        6.81      3.68 o
  -6   7   7        3.36        0.38      3.18 o
  -5   7   7        1.12       -2.33      2.33 o
  -4   7   7        0.09        0.78      1.41 o
  -3   7   7        8.75       11.07      1.71 o
  -2   7   7        6.13        5.69      2.07 o
  -1   7   7        9.87        9.30      2.18 o
   0   7   7       24.88       20.85      2.54 o
   1   7   7        7.39        5.03      2.02 o
   2   7   7        2.49       -0.70      1.88 o
   3   7   7        0.87       -0.04      1.88 o
   4   7   7        0.43       -0.61      1.84 o
   5   7   7       12.37       16.81      2.65 o
   6   7   7        4.73        7.13      2.11 o
 -18   0   8       32.07       33.64      8.53 o
 -16   0   8       37.69       40.07      8.35 o
 -14   0   8        0.57       -1.92      3.37 o
 -12   0   8     1253.09     1242.72     29.30 o
 -10   0   8      806.04      783.41     19.66 o
  -8   0   8      860.87      878.80     16.95 o
  -6   0   8      152.67      155.93      3.93 o
  -4   0   8       23.91       15.38      1.17 o
  -2   0   8     1216.88     1197.78     17.26 o
   0   0   8     5869.86     6007.86    114.81 o
   2   0   8     4006.71     4058.42     60.91 o
   4   0   8        1.94        5.95      1.50 o
   6   0   8        0.05        2.26      1.82 o
   8   0   8       14.87       20.33      2.40 o
  10   0   8      254.66      266.96      9.34 o
  12   0   8      145.40      174.32      9.57 o
  14   0   8        1.91        1.87      4.61 o
  16   0   8        7.78        1.97      5.63 o
 -18   1   8        4.50       12.68      4.81 o
 -17   1   8        0.18       -3.45      3.58 o
 -16   1   8       95.23       83.65      7.27 o
 -15   1   8       92.56       78.50      4.77 o
 -14   1   8      160.97      155.60      6.22 o
 -13   1   8      163.85      158.88      5.54 o
 -12   1   8       25.33       27.87      2.24 o
 -11   1   8        9.87       11.47      1.81 o
 -10   1   8      127.43      128.32      3.02 o
  -9   1   8       15.39       17.00      1.31 o
  -8   1   8        5.33        3.42      1.05 o
  -7   1   8      574.90      642.85      8.07 o
  -6   1   8     1296.08     1337.17     15.96 o
  -5   1   8     1172.76     1228.74     13.92 o
  -4   1   8       29.19       35.91      1.17 o
  -3   1   8       41.27       38.43      1.18 o
  -2   1   8      856.01      866.41      9.99 o
  -1   1   8     1812.33     1968.01     22.46 o
   0   1   8       17.56       16.11      2.99 o
   1   1   8      618.65      602.46      7.71 o
   2   1   8      361.74      399.83      5.60 o
   3   1   8       57.41       47.48      1.50 o
   4   1   8       91.18       87.39      2.22 o
   5   1   8       33.89       32.31      1.51 o
   6   1   8     1995.81     2034.61     24.05 o
   7   1   8       18.07       26.11      1.62 o
   8   1   8      356.39      343.74      5.83 o
   9   1   8      191.73      183.54      5.12 o
  10   1   8        6.63        8.43      1.92 o
  11   1   8        5.92        6.13      2.38 o
  12   1   8        0.52        1.52      2.18 o
  13   1   8        0.82        0.02      2.59 o
  14   1   8        0.48        1.42      2.77 o
  15   1   8       77.91      105.75      8.11 o
 -18   2   8        0.28       -3.00      3.57 o
 -17   2   8        1.52       -1.06      2.66 o
 -16   2   8        6.50        4.80      2.74 o
 -15   2   8       58.54       67.20      4.51 o
 -14   2   8       59.67       64.44      3.85 o
 -13   2   8        8.59        8.88      2.35 o
 -12   2   8       66.91       64.25      3.49 o
 -11   2   8      144.66      155.61      5.02 o
 -10   2   8       20.38       23.70      1.63 o
  -9   2   8        4.84        2.26      0.91 o
  -8   2   8      322.09      286.64      4.43 o
  -7   2   8      379.54      392.89      5.46 o
  -6   2   8      180.27      197.72      3.45 o
  -5   2   8      400.37      436.26      9.02 o
  -4   2   8     1287.10     1406.02     15.77 o
  -3   2   8       42.62       61.48      4.32 o
  -2   2   8     1752.77     1884.89     23.03 o
  -1   2   8        0.18        2.46      1.30 o
   0   2   8       97.20       95.30      2.21 o
   1   2   8      491.69      497.88      6.66 o
   2   2   8      235.68      238.06      4.45 o
   3   2   8      112.14      117.31      2.74 o
   4   2   8       82.14       80.47      2.49 o
   5   2   8       34.23       37.88      1.58 o
   6   2   8        2.15        3.02      0.95 o
   7   2   8        9.32       11.09      1.32 o
   8   2   8      712.42      665.10     10.77 o
   9   2   8      280.54      281.71      7.23 o
  10   2   8      231.85      229.02      6.52 o
  11   2   8       54.85       46.76      3.65 o
  12   2   8        6.71       11.01      2.69 o
  13   2   8        0.02       -2.21      2.21 o
  14   2   8       28.62       36.62      4.80 o
  15   2   8       15.66       11.23      3.80 o
 -17   3   8       28.88       28.90      3.69 o
 -16   3   8        4.47        4.73      2.69 o
 -15   3   8        0.13       -0.10      2.09 o
 -14   3   8        7.24        8.12      2.24 o
 -13   3   8       31.83       28.13      2.83 o
 -12   3   8        0.58        0.84      1.83 o
 -11   3   8      346.94      342.44      6.89 o
 -10   3   8      284.18      289.54      5.67 o
  -9   3   8       10.65       13.27      1.56 o
  -8   3   8       89.87       85.46      2.42 o
  -7   3   8        3.35        5.27      0.88 o
  -6   3   8      222.08      229.17      3.61 o
  -5   3   8       46.64       50.77      1.51 o
  -4   3   8       91.41       84.86      1.91 o
  -3   3   8       65.01       77.92      1.86 o
  -2   3   8        3.96        6.63      1.10 o
  -1   3   8       63.98       56.73      2.37 o
   0   3   8       10.36        7.05      0.97 o
   1   3   8      476.94      527.95      7.10 o
   2   3   8       15.95       16.92      1.08 o
   3   3   8       26.88       28.51      1.38 o
   4   3   8        5.75        6.62      1.03 o
   5   3   8       25.05       24.77      1.50 o
   6   3   8        0.30       -0.09      1.00 o
   7   3   8       18.60       23.95      2.05 o
   8   3   8       97.47       99.66      3.69 o
   9   3   8       13.38       15.16      2.00 o
  10   3   8      129.63      139.82      4.91 o
  11   3   8        2.33        2.47      1.97 o
  12   3   8       57.98       66.51      4.36 o
  13   3   8        3.60        4.22      2.56 o
  14   3   8        0.38       -0.32      2.49 o
 -16   4   8        6.10        2.30      2.33 o
 -15   4   8       28.89       28.79      2.68 o
 -14   4   8        2.35        1.22      1.73 o
 -13   4   8        0.04       -0.64      2.05 o
 -12   4   8        0.26        0.43      2.19 o
 -11   4   8       61.51       60.54      3.67 o
 -10   4   8       25.17       28.08      2.71 o
  -9   4   8       36.01       36.25      2.53 o
  -8   4   8       31.79       35.06      2.40 o
  -7   4   8       11.08       11.68      1.58 o
  -6   4   8       99.38      104.04      3.23 o
  -5   4   8       17.71       15.54      1.48 o
  -4   4   8        4.24        3.33      1.23 o
  -3   4   8       44.68       46.60      1.61 o
  -2   4   8      209.15      196.79      3.37 o
  -1   4   8       67.01       65.34      2.05 o
   0   4   8      136.10      148.69      3.45 o
   1   4   8       33.66       35.48      1.50 o
   2   4   8       53.56       51.99      2.38 o
   3   4   8       12.54       13.26      1.15 o
   4   4   8      103.41       94.51      2.59 o
   5   4   8       11.55       10.07      1.27 o
   6   4   8       59.39       60.68      2.26 o
   7   4   8      111.81      109.35      3.39 o
   8   4   8       39.80       39.46      2.81 o
   9   4   8       60.15       49.89      2.86 o
  10   4   8        6.37        5.50      1.88 o
  11   4   8        5.81        3.53      2.07 o
  12   4   8        4.73        1.73      2.38 o
  13   4   8       12.11        9.55      4.29 o
 -14   5   8       48.31       59.13      4.95 o
 -13   5   8        6.84        7.22      2.67 o
 -12   5   8        0.45        1.27      2.21 o
 -11   5   8        0.03        0.63      1.96 o
 -10   5   8        3.48        4.00      1.97 o
  -9   5   8       31.06       30.91      2.48 o
  -8   5   8       84.07       73.32      3.84 o
  -7   5   8        2.21        4.10      1.52 o
  -6   5   8       46.83       44.77      2.81 o
  -5   5   8        5.06        3.97      1.38 o
  -4   5   8       16.04       17.06      1.72 o
  -3   5   8        0.03        1.98      1.98 o
  -2   5   8       13.15       14.28      1.75 o
  -1   5   8       30.52       31.50      1.66 o
   0   5   8        2.48        2.18      1.15 o
   1   5   8       20.11       30.15      2.26 o
   2   5   8       92.54       83.67      2.50 o
   3   5   8       38.65       34.89      2.43 o
   4   5   8       80.93       78.00      3.43 o
   5   5   8        4.76        4.15      1.85 o
   6   5   8      107.04      112.78      4.67 o
   7   5   8        3.43        1.74      2.10 o
   8   5   8       10.15        7.53      2.64 o
   9   5   8        6.92        6.52      2.35 o
  10   5   8        5.67        5.69      2.88 o
  11   5   8        0.18       -1.23      2.86 o
 -12   6   8        4.39        6.87      2.24 o
 -11   6   8       33.39       36.75      3.54 o
 -10   6   8       25.89       28.56      2.50 o
  -9   6   8       27.32       25.87      2.58 o
  -8   6   8        0.01        0.75      1.37 o
  -7   6   8       21.68       17.78      1.83 o
  -6   6   8       11.30        7.21      1.76 o
  -5   6   8        8.92        8.42      1.56 o
  -4   6   8        2.58        1.24      1.43 o
  -3   6   8       66.74       66.72      2.92 o
  -2   6   8      140.72      142.42      4.54 o
  -1   6   8       15.04       19.58      1.89 o
   0   6   8        7.60       11.81      2.25 o
   1   6   8        0.45        0.29      1.75 o
   2   6   8        5.25        8.81      2.09 o
   3   6   8        0.30        0.48      2.12 o
   4   6   8       71.84       70.50      3.39 o
   5   6   8        1.56        0.78      1.90 o
   6   6   8        0.28        1.11      1.94 o
   7   6   8        0.87        0.51      2.86 o
   8   6   8       28.10       32.79      3.51 o
   9   6   8        0.09        1.06      2.26 o
  -8   7   8        0.38        0.80      3.58 o
  -7   7   8        6.45        8.44      3.82 o
  -6   7   8       37.73       40.74      4.91 o
  -5   7   8        0.55        0.35      1.71 o
  -4   7   8       33.97       39.75      3.13 o
  -3   7   8       12.49       14.52      1.99 o
  -2   7   8       86.79       91.99      4.30 o
  -1   7   8        5.96        7.94      2.27 o
   0   7   8        0.17       -0.12      1.93 o
   1   7   8        4.67        2.24      2.07 o
   2   7   8        4.70        1.74      2.03 o
   3   7   8       12.40       19.02      2.57 o
   4   7   8        2.27        3.41      2.39 o
   5   7   8       13.90       17.82      3.21 o
 -17   0   9       83.92       83.21     11.08 o
 -15   0   9      209.34      198.15     15.16 o
 -13   0   9       37.65       47.03      4.27 o
 -11   0   9       64.26       74.49      3.92 o
  -9   0   9     1229.12     1211.78     22.75 o
  -7   0   9      123.27      156.49      4.68 o
  -5   0   9      196.39      218.82      4.50 o
  -3   0   9      747.86      763.61     11.68 o
  -1   0   9     2147.63     2276.36     38.72 o
   1   0   9       42.76       44.92      2.31 o
   3   0   9      659.61      684.94     11.98 o
   5   0   9     4076.50     4165.18     63.18 o
   7   0   9      341.75      339.91      7.69 o
   9   0   9       38.99       46.48      4.03 o
  11   0   9       15.91       17.26      4.08 o
  13   0   9      120.54      139.92     12.45 o
  15   0   9       51.69       55.52      9.08 o
 -18   1   9       11.47       17.63      5.10 o
 -17   1   9       30.38       33.37      5.84 o
 -16   1   9        0.06       -2.50      3.82 o
 -15   1   9        2.04        1.76      2.50 o
 -14   1   9        4.99        8.19      2.61 o
 -13   1   9      436.65      441.82     12.44 o
 -12   1   9       18.05       18.24      2.16 o
 -11   1   9      208.38      195.83      4.68 o
 -10   1   9       30.32       31.58      1.71 o
  -9   1   9      258.74      266.23      4.44 o
  -8   1   9      934.13      921.36     11.17 o
  -7   1   9       53.40       50.40      1.71 o
  -6   1   9      119.72      118.81      4.80 o
  -5   1   9       77.18       87.65      3.52 o
  -4   1   9      919.16      965.34     18.16 o
  -3   1   9     1967.57     1909.49     20.91 o
  -2   1   9     2984.88     3200.04     34.21 o
  -1   1   9     3280.27     3580.91     48.27 o
   0   1   9      154.29      206.35      3.59 o
   1   1   9      461.60      492.66      6.63 o
   2   1   9        0.36        3.05      0.94 o
   3   1   9      474.60      495.84      6.90 o
   4   1   9      380.86      384.04      5.80 o
   5   1   9      173.56      170.93      3.33 o
   6   1   9        2.36        2.26      0.89 o
   7   1   9      162.21      169.70      3.73 o
   8   1   9       29.95       21.91      1.89 o
   9   1   9      462.07      408.76      7.81 o
  10   1   9       15.74       13.38      3.00 o
  11   1   9       61.45       72.17      4.45 o
  12   1   9       41.52       45.25      4.40 o
  13   1   9        0.59        2.56      2.79 o
  14   1   9       12.82        4.22      3.77 o
  15   1   9       17.19       13.05      4.72 o
 -18   2   9       48.58       49.56     10.57 o
 -17   2   9       12.36       11.84      3.20 o
 -16   2   9        0.00       -0.80      2.44 o
 -15   2   9        0.00        2.28      2.49 o
 -14   2   9        7.04        6.44      2.37 o
 -13   2   9        1.12        0.30      1.94 o
 -12   2   9        1.25       -0.12      1.91 o
 -11   2   9      213.86      225.58      6.17 o
 -10   2   9      385.58      364.37      6.23 o
  -9   2   9       46.81       44.07      1.71 o
  -8   2   9      152.49      165.51      3.15 o
  -7   2   9       24.70       18.74      1.19 o
  -6   2   9        4.81        3.84      0.91 o
  -5   2   9      166.08      197.66      3.91 o
  -4   2   9       74.74       92.80      4.04 o
  -3   2   9      599.54      592.89     16.01 o
  -2   2   9      119.84      127.67      5.86 o
  -1   2   9     1668.62     1633.01     20.23 o
   0   2   9      181.27      210.60      7.02 o
   1   2   9       44.75       49.16      1.81 o
   2   2   9        1.37        2.37      1.21 o
   3   2   9       24.81       36.85      1.65 o
   4   2   9      395.46      404.01      6.38 o
   5   2   9       25.82       28.04      1.52 o
   6   2   9       15.93       18.02      1.42 o
   7   2   9       28.57       22.92      1.93 o
   8   2   9        0.29        1.05      1.75 o
   9   2   9      345.37      338.88      7.45 o
  10   2   9       58.67       67.35      3.74 o
  11   2   9        5.94        8.85      3.00 o
  12   2   9       10.40        6.47      2.56 o
  13   2   9       14.85       11.01      3.31 o
  14   2   9       18.42       20.92      6.01 o
  15   2   9       14.26       22.08      4.36 o
 -17   3   9        1.29        1.32      2.71 o
 -16   3   9       30.83       29.19      3.52 o
 -15   3   9       21.03       29.36      4.70 o
 -14   3   9       13.23       10.98      2.39 o
 -13   3   9        1.25       -0.61      1.94 o
 -12   3   9      198.98      178.61      5.47 o
 -11   3   9       25.80       26.84      2.52 o
 -10   3   9       46.32       41.24      2.75 o
  -9   3   9        9.89       11.51      1.50 o
  -8   3   9       84.12       83.16      2.45 o
  -7   3   9        9.42       11.20      1.04 o
  -6   3   9       49.27       50.94      1.71 o
  -5   3   9       10.23       10.33      0.95 o
  -4   3   9       47.36       52.26      1.61 o
  -3   3   9      118.17      129.18      2.50 o
  -2   3   9        3.91       10.69      1.72 o
  -1   3   9      109.46      113.48      2.58 o
   0   3   9       18.21       16.51      1.27 o
   1   3   9       32.69       43.60      1.59 o
   2   3   9       93.99      108.61      3.48 o
   3   3   9      341.74      356.38      5.49 o
   4   3   9        0.82       -0.14      0.88 o
   5   3   9       52.73       52.49      2.09 o
   6   3   9      225.08      203.81      4.29 o
   7   3   9      194.00      184.03      4.91 o
   8   3   9       21.42       16.48      2.20 o
   9   3   9       32.05       34.88      2.55 o
  10   3   9       11.72        7.08      1.93 o
  11   3   9        0.32        1.25      1.96 o
  12   3   9        0.07       -1.37      2.21 o
  13   3   9       12.48        6.38      4.46 o
  14   3   9        2.53        2.38      2.74 o
 -16   4   9        1.15       -0.55      2.02 o
 -15   4   9       35.98       35.80      2.98 o
 -14   4   9       60.20       73.64      3.73 o
 -13   4   9       52.47       47.39      4.17 o
 -12   4   9        1.18       -0.33      1.42 o
 -11   4   9       17.12       18.34      2.65 o
 -10   4   9       47.44       48.18      3.23 o
  -9   4   9       61.02       56.17      3.21 o
  -8   4   9       19.52       12.80      1.87 o
  -7   4   9       92.78       87.75      3.58 o
  -6   4   9       64.00       59.43      2.55 o
  -5   4   9       69.99       84.32      2.74 o
  -4   4   9       10.95        9.75      1.06 o
  -3   4   9        3.65        1.21      0.97 o
  -2   4   9       11.83       14.65      1.28 o
  -1   4   9      593.40      534.65      7.76 o
   0   4   9       20.49       25.00      1.75 o
   1   4   9      188.51      197.97      3.84 o
   2   4   9       73.94       67.98      2.20 o
   3   4   9       53.76       52.66      2.00 o
   4   4   9       53.51       57.15      2.14 o
   5   4   9      277.68      274.01      5.38 o
   6   4   9        4.85        5.64      1.91 o
   7   4   9       48.23       41.12      2.67 o
   8   4   9      144.87      147.37      6.72 o
   9   4   9        0.17        0.88      1.81 o
  10   4   9        2.02        2.87      1.82 o
  11   4   9       24.92       33.32      3.15 o
  12   4   9        8.84       10.34      2.87 o
  13   4   9        0.11       -0.89      3.00 o
 -14   5   9       12.46       18.39      3.31 o
 -13   5   9       40.11       40.71      3.86 o
 -12   5   9       16.54       21.41      4.33 o
 -11   5   9        1.98        1.24      2.12 o
 -10   5   9       37.91       37.43      3.11 o
  -9   5   9        0.03       -0.73      1.62 o
  -8   5   9        4.55        2.95      1.69 o
  -7   5   9       69.54       63.84      2.97 o
  -6   5   9        2.70        8.97      4.62 o
  -5   5   9        6.06        5.58      1.49 o
  -4   5   9        0.45       -1.32      1.32 o
  -3   5   9       83.90       83.80      3.25 o
  -2   5   9       17.70       14.90      1.51 o
  -1   5   9        5.96        7.50      1.32 o
   0   5   9      103.36       98.45      2.86 o
   1   5   9       19.38       23.25      1.70 o
   2   5   9        2.08        2.41      1.14 o
   3   5   9       55.27       55.24      2.09 o
   4   5   9       23.28       19.95      1.39 o
   5   5   9      109.41       96.21      4.02 o
   6   5   9       21.24       26.29      2.84 o
   7   5   9        0.00       -1.86      1.86 o
   8   5   9        2.71        6.11      3.20 o
   9   5   9       40.56       43.11      3.57 o
  10   5   9       54.32       57.14      4.13 o
  11   5   9        0.11       -0.61      2.81 o
 -11   6   9        0.27       -0.02      2.02 o
 -10   6   9        6.42        7.17      2.04 o
  -9   6   9       25.23       25.17      2.47 o
  -8   6   9        0.48       -0.91      1.52 o
  -7   6   9       18.69       21.82      4.03 o
  -6   6   9        0.53        1.94      1.49 o
  -5   6   9        5.65        2.18      1.51 o
  -4   6   9        4.71        3.18      1.57 o
  -3   6   9        0.05       -1.40      1.40 o
  -2   6   9        0.78        1.36      1.53 o
  -1   6   9      107.33      100.06      3.57 o
   0   6   9        0.17        2.38      1.23 o
   1   6   9        7.76        8.13      2.12 o
   2   6   9       15.01       14.21      2.34 o
   3   6   9        3.88        4.22      2.77 o
   4   6   9        0.82       -1.90      1.90 o
   5   6   9       11.79        8.38      2.29 o
   6   6   9       19.14       15.10      2.58 o
   7   6   9        1.01       -1.46      2.26 o
   8   6   9       44.70       63.11      4.65 o
  -7   7   9        0.26        5.04      3.53 o
  -6   7   9        2.85        1.00      3.32 o
  -5   7   9       52.62       60.26      3.84 o
  -4   7   9        3.41        2.89      1.69 o
  -3   7   9        8.06       13.71      2.24 o
  -2   7   9       18.42       20.32      2.73 o
  -1   7   9       51.62       55.84      6.63 o
   0   7   9        9.59       12.28      2.50 o
   1   7   9       13.33       14.71      2.57 o
   2   7   9        0.61        3.36      2.17 o
   3   7   9        0.80        0.37      2.07 o
   4   7   9        2.40        1.12      3.10 o
 -18   0  10       22.72       28.64      8.37 o
 -16   0  10        5.83       12.66      6.45 o
 -14   0  10      186.64      198.64     10.11 o
 -12   0  10       32.78       28.87      3.37 o
 -10   0  10      548.37      581.60     12.73 o
  -8   0  10       18.33       14.03      1.89 o
  -6   0  10      220.48      241.18      6.11 o
  -4   0  10      738.28      755.08     12.94 o
  -2   0  10        0.45        3.17      0.91 o
   0   0  10     3085.73     3510.34     68.25 o
   2   0  10     2865.23     3000.51     58.98 o
   4   0  10      124.42      166.21     10.92 o
   6   0  10      482.73      472.58     10.76 o
   8   0  10      819.05      795.27     16.79 o
  10   0  10        9.78       11.37      3.71 o
  12   0  10      103.58       87.98      9.77 o
  14   0  10       12.10       19.56      6.63 o
 -18   1  10       26.23       22.74      5.27 o
 -17   1  10        3.42       -2.14      3.60 o
 -16   1  10      161.09      174.12     10.36 o
 -15   1  10        1.27        1.00      2.46 o
 -14   1  10       14.34       12.87      2.84 o
 -13   1  10       11.48        9.40      2.43 o
 -12   1  10      102.80      100.00      3.83 o
 -11   1  10       20.65       24.84      2.01 o
 -10   1  10        4.32        4.11      1.17 o
  -9   1  10      228.81      229.59      4.10 o
  -8   1  10      603.36      584.60      7.75 o
  -7   1  10        8.88        9.83      1.09 o
  -6   1  10       80.16       59.12      1.95 o
  -5   1  10       52.57       46.51      3.57 o
  -4   1  10      319.06      345.96      4.89 o
  -3   1  10      972.33     1026.55     12.39 o
  -2   1  10        6.95        6.74      1.33 o
  -1   1  10       26.14       16.10      1.12 o
   0   1  10      695.93      727.70     10.48 o
   1   1  10     2871.00     2960.88     35.67 o
   2   1  10      141.11      151.98      3.09 o
   3   1  10      112.72      117.35      2.79 o
   4   1  10      355.03      356.73      5.64 o
   5   1  10      178.67      175.38      3.64 o
   6   1  10      313.39      292.37      5.82 o
   7   1  10       55.80       57.10      2.69 o
   8   1  10      448.50      437.28      8.17 o
   9   1  10      449.42      444.43      9.12 o
  10   1  10      151.40      155.33      6.20 o
  11   1  10       63.64       64.69      5.71 o
  12   1  10        0.86       -1.46      2.54 o
  13   1  10        9.28        7.11      3.12 o
  14   1  10       15.32       11.18      4.73 o
  15   1  10        0.04        3.07      6.98 o
 -18   2  10        0.01        2.92      4.11 o
 -17   2  10        0.88       -0.12      2.77 o
 -16   2  10        1.43        0.52      2.53 o
 -15   2  10       14.40       14.49      3.10 o
 -14   2  10       15.63       20.01      3.33 o
 -13   2  10        0.00        0.80      1.98 o
 -12   2  10      154.60      152.36      5.25 o
 -11   2  10      132.67      130.90      4.64 o
 -10   2  10       16.69       19.16      1.68 o
  -9   2  10       13.39       15.74      1.34 o
  -8   2  10       70.64       60.76      1.96 o
  -7   2  10       39.23       47.46      3.57 o
  -6   2  10       43.08       43.08      1.88 o
  -5   2  10       22.69       21.90      1.21 o
  -4   2  10       99.16       93.43      2.47 o
  -3   2  10      576.68      566.25      8.06 o
  -2   2  10       45.17       69.43      4.68 o
  -1   2  10       65.42       65.14      2.04 o
   0   2  10        2.17        0.98      0.80 o
   1   2  10       27.36       29.78      1.49 o
   2   2  10      726.99      722.33      9.49 o
   3   2  10      149.41      143.65      3.40 o
   4   2  10        6.03        5.91      1.15 o
   5   2  10       35.12       41.81      1.95 o
   6   2  10       11.09       11.45      1.43 o
   7   2  10      228.75      223.12      5.19 o
   8   2  10       80.72       78.61      3.77 o
   9   2  10        8.25        5.23      1.98 o
  10   2  10        2.04       -0.98      1.98 o
  11   2  10       70.79       68.25      4.44 o
  12   2  10       46.32       41.77      3.89 o
  13   2  10        1.70       -2.13      4.68 o
  14   2  10        2.78        1.93      3.20 o
 -17   3  10        8.43       12.14      3.19 o
 -16   3  10        0.36       -2.20      2.45 o
 -15   3  10       19.33       20.94      2.92 o
 -14   3  10       17.21       23.84      2.77 o
 -13   3  10        5.67        2.87      2.06 o
 -12   3  10       71.72       75.15      3.68 o
 -11   3  10       46.37       39.22      2.76 o
 -10   3  10      140.56      140.21      3.96 o
  -9   3  10      157.12      149.02      3.75 o
  -8   3  10        7.35        8.52      1.22 o
  -7   3  10        6.53       18.46      2.05 o
  -6   3  10        7.90        9.94      1.03 o
  -5   3  10      131.74      127.47      2.63 o
  -4   3  10       28.12       29.00      3.22 o
  -3   3  10      172.91      172.18      3.22 o
  -2   3  10       39.88       52.54      2.77 o
  -1   3  10       37.67       44.41      1.72 o
   0   3  10       26.03       27.78      1.59 o
   1   3  10        0.00        0.57      0.82 o
   2   3  10      167.03      169.48      3.41 o
   3   3  10       11.23       13.72      1.27 o
   4   3  10      120.10      118.36      3.11 o
   5   3  10       24.05       18.76      1.62 o
   6   3  10        8.27        8.90      1.73 o
   7   3  10      246.11      236.31      5.82 o
   8   3  10       21.21       24.49      2.79 o
   9   3  10        0.42        1.35      1.80 o
  10   3  10        3.16        4.27      1.88 o
  11   3  10        5.53        3.99      2.46 o
  12   3  10       16.93       21.42      3.29 o
  13   3  10       19.52       27.49      3.64 o
 -16   4  10        9.07       10.10      3.64 o
 -15   4  10        0.18        1.33      2.05 o
 -14   4  10       46.22       43.74      3.08 o
 -13   4  10       23.48       26.96      4.38 o
 -12   4  10       14.05       18.94      2.11 o
 -11   4  10       91.01       93.46      2.88 o
 -10   4  10       20.88       19.42      2.97 o
  -9   4  10       65.36       57.88      2.37 o
  -8   4  10       94.90       85.20      3.52 o
  -7   4  10       15.23       17.13      1.43 o
  -6   4  10       42.13       50.62      1.83 o
  -5   4  10        5.03        3.29      1.04 o
  -4   4  10      188.62      167.52      4.76 o
  -3   4  10       54.81       63.19      3.91 o
  -2   4  10      514.11      466.10      7.08 o
  -1   4  10        7.50       13.82      1.56 o
   0   4  10      100.21      101.06      2.98 o
   1   4  10        6.14        8.15      1.34 o
   2   4  10        5.57        4.56      1.33 o
   3   4  10        8.10        6.71      1.32 o
   4   4  10        6.48        7.53      1.41 o
   5   4  10      182.43      173.03      4.63 o
   6   4  10        2.71        0.84      1.57 o
   7   4  10       44.81       51.64      4.03 o
   8   4  10       42.98       44.86      3.16 o
   9   4  10        1.56        2.38      1.93 o
  10   4  10        3.55        2.24      1.96 o
  11   4  10        0.02       -2.58      2.58 o
  12   4  10       31.39       34.06      4.93 o
 -14   5  10        1.28        3.39      2.83 o
 -13   5  10       34.39       35.12      3.76 o
 -12   5  10        1.69        3.24      2.37 o
 -11   5  10        5.30       10.27      3.85 o
 -10   5  10        5.34        4.46      2.67 o
  -9   5  10        0.42       -0.58      1.92 o
  -8   5  10        1.00        1.66      1.68 o
  -7   5  10        5.13        5.38      1.77 o
  -6   5  10        1.06        2.53      1.54 o
  -5   5  10        0.01        0.78      1.44 o
  -4   5  10        0.64       -0.26      1.44 o
  -3   5  10       10.51        7.23      1.69 o
  -2   5  10      216.67      202.97      4.19 o
  -1   5  10       38.95       35.20      1.99 o
   0   5  10       37.20       45.16      2.55 o
   1   5  10        2.73        3.38      1.48 o
   2   5  10       21.09       16.53      1.80 o
   3   5  10        5.99        4.76      1.32 o
   4   5  10      184.59      183.98      4.13 o
   5   5  10       20.14       21.00      1.94 o
   6   5  10        1.86        3.03      1.41 o
   7   5  10       30.37       32.83      2.37 o
   8   5  10        6.82        7.85      1.75 o
   9   5  10        3.57        3.34      1.65 o
  10   5  10       28.89       40.07      5.07 o
 -11   6  10       14.14       13.61      2.61 o
 -10   6  10        6.48        7.73      2.75 o
  -9   6  10        0.21       -0.60      1.82 o
  -8   6  10       18.50       19.11      2.22 o
  -7   6  10       27.46       36.43      2.65 o
  -6   6  10        9.28        7.45      1.87 o
  -5   6  10        0.31       -0.01      1.51 o
  -4   6  10        8.60        8.15      1.81 o
  -3   6  10       37.33       41.01      2.58 o
  -2   6  10       48.08       54.80      2.88 o
  -1   6  10       31.47       32.12      2.63 o
   0   6  10        0.22        1.19      1.29 o
   1   6  10        4.13        7.02      1.72 o
   2   6  10        8.59        6.02      2.17 o
   3   6  10        2.91        4.49      2.16 o
   4   6  10        4.46        7.30      2.50 o
   5   6  10        0.28        1.15      2.61 o
   6   6  10        8.95        8.50      2.50 o
   7   6  10       37.17       46.82      5.64 o
   8   6  10        0.02       -2.23      2.96 o
  -7   7  10        0.23        0.72      3.35 o
  -6   7  10       20.04       23.64      2.38 o
  -5   7  10        0.27        2.66      1.87 o
  -4   7  10       14.31       15.68      2.15 o
  -3   7  10       11.26       11.72      1.98 o
  -2   7  10        9.53       12.24      1.83 o
  -1   7  10        1.58       -0.16      2.27 o
   0   7  10        5.36        4.36      2.65 o
   1   7  10       21.96       20.85      2.86 o
   2   7  10        1.62        1.73      2.24 o
   3   7  10        5.17        3.54      2.41 o
   4   7  10        2.50        2.91      3.78 o
 -17   0  11       17.09        9.53      6.53 o
 -15   0  11       98.15       89.93     10.98 o
 -13   0  11        1.38        2.74      2.51 o
 -11   0  11      206.40      231.92      7.06 o
  -9   0  11       27.64       30.68      2.57 o
  -7   0  11        5.15        3.75      1.49 o
  -5   0  11       58.13       54.81      2.52 o
  -3   0  11     1041.32     1180.00     19.26 o
  -1   0  11       17.41       26.69      1.86 o
   1   0  11      283.23      303.95      7.16 o
   3   0  11     3722.44     3744.70     57.03 o
   5   0  11       82.88       81.65      3.41 o
   7   0  11      731.73      688.64     14.95 o
   9   0  11      276.09      293.85     12.45 o
  11   0  11       61.95       68.14      8.90 o
  13   0  11       19.36       16.45      6.27 o
 -18   1  11        0.00       -0.93      4.00 o
 -17   1  11       14.90       18.96      5.11 o
 -16   1  11        0.13       -3.23      3.23 o
 -15   1  11       31.87       32.17      3.72 o
 -14   1  11        0.25       -2.05      2.05 o
 -13   1  11        7.91        7.20      2.48 o
 -12   1  11        6.22        5.94      1.86 o
 -11   1  11      104.36      107.27      3.55 o
 -10   1  11       75.48       87.08      3.05 o
  -9   1  11      219.97      218.40      4.02 o
  -8   1  11      112.54      129.93      2.92 o
  -7   1  11       23.18       22.47      3.63 o
  -6   1  11        9.77       17.54      1.12 o
  -5   1  11     1086.58     1120.29     13.13 o
  -4   1  11      484.92      403.39      5.92 o
  -3   1  11     2477.29     2495.97     27.23 o
  -2   1  11     2734.79     2819.22     30.55 o
  -1   1  11      147.33      172.65      6.48 o
   0   1  11      172.83      165.56      3.86 o
   1   1  11        8.26        9.53      1.42 o
   2   1  11        6.69        4.83      1.22 o
   3   1  11      215.32      221.68      4.31 o
   4   1  11      122.90      148.19      3.52 o
   5   1  11       12.88       13.32      1.49 o
   6   1  11      110.14      118.65      3.89 o
   7   1  11      497.02      452.01      8.91 o
   8   1  11       57.15       60.82      5.93 o
   9   1  11       51.93       62.97      3.43 o
  10   1  11       16.70       16.11      2.94 o
  11   1  11       24.27       12.25      3.48 o
  12   1  11       33.18       43.86      6.73 o
  13   1  11        7.05        6.29      3.22 o
  14   1  11        0.01        4.17      4.51 o
 -17   2  11       17.49       12.82      3.98 o
 -16   2  11        4.02        4.53      2.82 o
 -15   2  11       31.48       34.12      3.75 o
 -14   2  11        7.46        6.95      2.36 o
 -13   2  11        3.15        5.43      2.16 o
 -12   2  11       16.51       15.88      2.49 o
 -11   2  11      271.09      257.00      6.80 o
 -10   2  11       14.84       14.43      2.10 o
  -9   2  11        0.36        1.26      1.01 o
  -8   2  11      107.99      118.42      2.95 o
  -7   2  11      232.37      233.61      5.78 o
  -6   2  11       55.30       58.99      2.13 o
  -5   2  11       32.62       40.74      1.76 o
  -4   2  11        0.66       -0.73      0.73 o
  -3   2  11      141.28      129.85      2.83 o
  -2   2  11     1008.20      941.00     11.81 o
  -1   2  11        7.85        9.64      1.97 o
   0   2  11       30.31       42.27      1.75 o
   1   2  11       49.78       54.23      1.95 o
   2   2  11       58.34       61.99      2.30 o
   3   2  11      297.56      273.56      4.99 o
   4   2  11      256.00      223.01      4.44 o
   5   2  11        6.35        9.04      1.37 o
   6   2  11      168.94      159.87      4.54 o
   7   2  11      318.58      313.41      7.00 o
   8   2  11        1.47        0.23      1.83 o
   9   2  11       60.54       57.62      3.60 o
  10   2  11        0.29       -0.63      1.89 o
  11   2  11       22.34       28.61      4.00 o
  12   2  11        2.01        3.36      2.87 o
  13   2  11        7.28        2.19      3.20 o
  14   2  11       19.96       32.75      4.77 o
 -17   3  11        0.01       -2.57      2.57 o
 -16   3  11        0.93        2.39      2.72 o
 -15   3  11       32.94       32.36      3.24 o
 -14   3  11        1.59        0.91      2.09 o
 -13   3  11       12.04        9.93      2.62 o
 -12   3  11        1.88        1.92      1.96 o
 -11   3  11       38.18       38.69      2.82 o
 -10   3  11       75.53       70.15      5.64 o
  -9   3  11        5.95        7.03      1.41 o
  -8   3  11       36.34       37.42      1.95 o
  -7   3  11       68.62       79.06      3.47 o
  -6   3  11       18.46       19.79      1.32 o
  -5   3  11        0.12       -0.77      0.80 o
  -4   3  11        0.21        1.10      0.84 o
  -3   3  11       79.20       78.67      2.20 o
  -2   3  11       26.25       30.29      1.48 o
  -1   3  11      389.91      351.27      6.15 o
   0   3  11      345.92      344.15      5.40 o
   1   3  11      279.67      286.45      5.07 o
   2   3  11       60.64       61.46      2.28 o
   3   3  11      378.33      356.74      6.52 o
   4   3  11        6.17        8.78      1.35 o
   5   3  11        4.23        3.47      1.39 o
   6   3  11      146.83      139.72      4.34 o
   7   3  11       22.10       21.50      2.70 o
   8   3  11       32.63       29.91      2.81 o
   9   3  11        3.69       -0.41      1.83 o
  10   3  11       16.69       19.77      2.73 o
  11   3  11        1.23        0.86      2.28 o
  12   3  11       17.58       20.96      3.90 o
  13   3  11        0.20       -2.04      2.89 o
 -15   4  11       40.37       52.45      3.48 o
 -14   4  11       46.13       42.64      3.14 o
 -13   4  11       12.01       12.65      2.21 o
 -12   4  11       23.76       22.44      2.41 o
 -11   4  11       46.88       50.43      3.88 o
 -10   4  11       22.66       19.48      1.56 o
  -9   4  11        0.52       -0.23      1.05 o
  -8   4  11        0.72       -0.65      1.01 o
  -7   4  11       11.68       10.31      1.24 o
  -6   4  11       56.49       74.69      2.37 o
  -5   4  11       46.49       43.25      2.14 o
  -4   4  11       59.51       64.39      2.38 o
  -3   4  11        1.66       -0.74      1.15 o
  -2   4  11        4.15        2.85      1.23 o
  -1   4  11       69.33       64.43      2.69 o
   0   4  11       45.79       47.66      2.23 o
   1   4  11      126.99      125.96      4.26 o
   2   4  11       15.21       14.14      1.66 o
   3   4  11       79.05       72.96      2.98 o
   4   4  11       10.52       11.22      1.79 o
   5   4  11        8.48        8.07      1.83 o
   6   4  11        8.14        6.49      1.90 o
   7   4  11        0.27        1.34      1.90 o
   8   4  11        0.89        1.63      1.95 o
   9   4  11       59.53       67.52      3.99 o
  10   4  11        1.06        0.92      2.01 o
  11   4  11        0.07       -0.70      2.52 o
  12   4  11        7.02        8.07      3.06 o
 -14   5  11       19.96       17.34      3.46 o
 -13   5  11       24.61       21.79      3.38 o
 -12   5  11        0.25        4.07      2.50 o
 -11   5  11        1.48        1.53      2.99 o
 -10   5  11        8.83        6.30      2.33 o
  -9   5  11       29.13       35.48      3.12 o
  -8   5  11        2.39        3.14      1.90 o
  -7   5  11        0.24       -0.04      1.96 o
  -6   5  11        0.59       -0.56      1.55 o
  -5   5  11        2.57        1.96      1.58 o
  -4   5  11       11.65       12.48      1.95 o
  -3   5  11      301.72      295.22      6.75 o
  -2   5  11       31.52       35.39      2.24 o
  -1   5  11      127.18      122.15      5.20 o
   0   5  11        9.81       13.69      1.94 o
   1   5  11        0.05        0.60      1.48 o
   2   5  11       30.92       30.25      2.71 o
   3   5  11       12.07       16.07      1.94 o
   4   5  11        0.12       -0.32      1.47 o
   5   5  11       42.76       42.44      2.60 o
   6   5  11       64.21       68.51      3.19 o
   7   5  11       14.96       19.63      3.70 o
   8   5  11       21.91       24.74      2.50 o
   9   5  11       14.78       15.87      3.98 o
  10   5  11        5.26        5.68      1.99 o
 -11   6  11        8.81        6.48      3.49 o
 -10   6  11       26.60       32.45      3.10 o
  -9   6  11        0.78        6.51      2.97 o
  -8   6  11        4.26        5.68      1.96 o
  -7   6  11        0.26        1.18      1.70 o
  -6   6  11       11.90        8.85      2.05 o
  -5   6  11        1.15        1.62      1.67 o
  -4   6  11       45.54       45.24      2.75 o
  -3   6  11        6.85        9.92      2.88 o
  -2   6  11        3.62        2.92      1.68 o
  -1   6  11        0.61        1.40      1.39 o
   0   6  11       10.32       11.33      1.67 o
   1   6  11        2.20        1.96      1.47 o
   2   6  11       24.33       24.41      3.62 o
   3   6  11       45.67       50.72      3.65 o
   4   6  11       79.74       80.14      4.92 o
   5   6  11        0.78       -0.25      3.63 o
   6   6  11        5.34        7.67      2.95 o
   7   6  11        1.75        1.28      2.79 o
  -6   7  11        0.69        3.33      1.92 o
  -5   7  11       27.94       29.74      2.73 o
  -4   7  11        0.04        0.00      1.89 o
  -3   7  11        0.00        0.26      1.78 o
  -2   7  11       13.07        9.42      1.91 o
  -1   7  11        4.82        7.42      2.51 o
   0   7  11        6.20        9.49      2.54 o
   1   7  11        0.19        1.26      2.25 o
   2   7  11        0.12        2.28      2.40 o
   3   7  11        0.96        0.98      9.10 o
 -18   0  12       10.93        4.63      6.08 o
 -16   0  12      102.77      112.70     12.40 o
 -14   0  12       49.19       50.75      8.77 o
 -12   0  12       17.72       25.27      4.45 o
 -10   0  12      290.01      286.30      7.85 o
  -8   0  12       24.61       29.17      2.43 o
  -6   0  12       99.89      102.67      3.88 o
  -4   0  12       79.66       65.46      2.78 o
  -2   0  12      364.20      368.18      8.73 o
   0   0  12       37.25       37.61      5.07 o
   2   0  12       18.37       17.13      2.00 o
   4   0  12      273.29      259.74      6.26 o
   6   0  12        0.94       -2.13      2.13 o
   8   0  12      613.47      583.67     19.98 o
  10   0  12        0.37        2.06      3.24 o
  12   0  12      146.95      145.00     12.72 o
  14   0  12       15.85        9.87      6.16 o
 -18   1  12        0.00       -3.53      3.53 o
 -17   1  12        1.34       -1.64      4.65 o
 -16   1  12        0.01       -3.59      3.59 o
 -15   1  12        0.06       -2.33      2.33 o
 -14   1  12       23.82       23.04      3.32 o
 -13   1  12       42.72       40.72      3.59 o
 -12   1  12      134.71      147.24      5.27 o
 -11   1  12       89.78       93.45      3.71 o
 -10   1  12        2.55        2.10      1.31 o
  -9   1  12        3.53        2.77      1.08 o
  -8   1  12        4.06       18.72      3.65 o
  -7   1  12       34.68       49.76      3.92 o
  -6   1  12        8.90       13.95      1.08 o
  -5   1  12      177.16      183.07      3.41 o
  -4   1  12       35.61       38.91      1.81 o
  -3   1  12     1836.54     1828.15     20.46 o
  -2   1  12      757.41      781.74      9.63 o
  -1   1  12        3.47       12.33      1.81 o
   0   1  12      641.55      628.07     10.32 o
   1   1  12        3.15        3.75      1.12 o
   2   1  12      217.58      218.62      4.54 o
   3   1  12      384.38      352.07      5.99 o
   4   1  12      273.75      262.83      5.33 o
   5   1  12       59.72       61.96      2.63 o
   6   1  12       12.84       10.19      1.86 o
   7   1  12       86.77       71.58      3.45 o
   8   1  12       20.64       15.24      2.68 o
   9   1  12       88.53       89.45      3.99 o
  10   1  12        1.14        1.96      2.57 o
  11   1  12        0.45       -0.38      2.62 o
  12   1  12        1.23       -2.56      2.67 o
  13   1  12      108.98      113.38      8.20 o
  14   1  12       17.67       15.46      8.12 o
 -17   2  12        4.92        6.17      3.59 o
 -16   2  12       22.92       21.23      3.55 o
 -15   2  12        1.27       -2.31      2.31 o
 -14   2  12        3.92        3.82      3.27 o
 -13   2  12       10.15       10.17      2.45 o
 -12   2  12        2.97        2.70      1.99 o
 -11   2  12        3.39        2.63      1.90 o
 -10   2  12      137.73      154.08      5.03 o
  -9   2  12       11.83        8.77      1.54 o
  -8   2  12       35.64       35.67      2.05 o
  -7   2  12       53.44       57.40      2.12 o
  -6   2  12      135.53      146.79      3.46 o
  -5   2  12      134.17      138.03      3.04 o
  -4   2  12      897.48      942.34     11.99 o
  -3   2  12      188.52      184.53      3.82 o
  -2   2  12      253.46      249.54      4.29 o
  -1   2  12       48.45       43.15      2.02 o
   0   2  12        0.00       -0.61      0.84 o
   1   2  12       84.97       80.08      2.48 o
   2   2  12      138.25      133.50      3.50 o
   3   2  12      109.24      106.24      3.05 o
   4   2  12      446.54      434.01      7.17 o
   5   2  12       55.25       46.80      2.62 o
   6   2  12      299.56      269.46      6.90 o
   7   2  12      285.87      267.35      7.07 o
   8   2  12      148.98      143.80      5.26 o
   9   2  12        7.43       10.87      2.42 o
  10   2  12        1.17        2.27      2.10 o
  11   2  12       19.63       26.64      5.14 o
  12   2  12        3.18        2.76      4.44 o
  13   2  12        7.70        8.48      3.47 o
 -17   3  12       44.64       34.01      8.00 o
 -16   3  12        2.20        0.82      2.68 o
 -15   3  12        9.57       11.14      2.96 o
 -14   3  12        3.84        2.40      2.21 o
 -13   3  12       33.41       33.10      2.97 o
 -12   3  12       14.49       11.38      2.25 o
 -11   3  12       19.54       19.25      4.39 o
 -10   3  12      154.97      139.81      4.70 o
  -9   3  12        4.79        2.49      2.53 o
  -8   3  12       21.29       20.46      1.74 o
  -7   3  12       66.94       60.20      2.30 o
  -6   3  12       60.57       59.00      2.07 o
  -5   3  12        0.00       -1.01      1.01 o
  -4   3  12       73.39       70.41      2.18 o
  -3   3  12      222.73      225.55      4.07 o
  -2   3  12        0.00        1.48      0.90 o
  -1   3  12        9.88        6.17      1.18 o
   0   3  12       79.43       76.01      2.40 o
   1   3  12      303.54      280.37      4.90 o
   2   3  12      406.17      362.47      7.09 o
   3   3  12      361.25      352.91      6.66 o
   4   3  12        1.33        1.75      1.39 o
   5   3  12       58.14       65.87      3.07 o
   6   3  12       74.22       83.42      3.51 o
   7   3  12      107.96      103.17      4.29 o
   8   3  12       28.13       30.39      2.81 o
   9   3  12        1.86        1.82      2.21 o
  10   3  12        0.00       -2.01      2.01 o
  11   3  12        0.29        0.62      2.50 o
  12   3  12        0.44        0.43      2.45 o
 -15   4  12        0.02       -1.86      2.08 o
 -14   4  12        1.81        0.94      2.11 o
 -13   4  12        3.95        0.99      1.95 o
 -12   4  12       24.30       24.39      2.51 o
 -11   4  12        9.96        7.19      1.92 o
 -10   4  12        4.04        7.00      1.78 o
  -9   4  12       14.92       10.59      1.49 o
  -8   4  12       44.13       44.37      2.11 o
  -7   4  12        0.34       -1.09      1.09 o
  -6   4  12        0.99        0.46      1.17 o
  -5   4  12      102.15       87.77      2.81 o
  -4   4  12      722.66      666.69      9.73 o
  -3   4  12       17.16       22.08      1.80 o
  -2   4  12      202.38      207.03      4.59 o
  -1   4  12      430.96      427.53      8.86 o
   0   4  12       12.14       16.90      2.07 o
   1   4  12       54.27       62.72      3.15 o
   2   4  12      132.50      128.43      4.26 o
   3   4  12       44.92       54.15      3.28 o
   4   4  12      126.36      118.80      4.31 o
   5   4  12        0.10       -0.02      1.56 o
   6   4  12       79.97       83.40      4.11 o
   7   4  12        0.31       -0.56      1.98 o
   8   4  12       44.62       49.32      3.54 o
   9   4  12       62.07       71.39      4.22 o
  10   4  12       15.57       14.81      2.92 o
  11   4  12        5.87        8.11      3.02 o
 -13   5  12       73.54       80.23      5.19 o
 -12   5  12        3.89        2.64      2.58 o
 -11   5  12        0.42        1.04      2.28 o
 -10   5  12        0.20        0.70      2.09 o
  -9   5  12       34.55       33.74      3.24 o
  -8   5  12      102.21       92.79      4.36 o
  -7   5  12       32.33       39.98      3.51 o
  -6   5  12        0.10        1.92      1.88 o
  -5   5  12        0.24        1.51      1.67 o
  -4   5  12        2.62       -1.20      1.20 o
  -3   5  12       51.99       50.00      2.27 o
  -2   5  12      287.66      248.81      5.73 o
  -1   5  12       62.05       62.12      2.89 o
   0   5  12      194.86      199.87      5.50 o
   1   5  12       71.21       76.97      3.38 o
   2   5  12       10.29        4.99      1.74 o
   3   5  12        0.18        1.79      1.62 o
   4   5  12        3.28        6.96      1.92 o
   5   5  12        0.56        2.65      1.66 o
   6   5  12        2.95        4.74      1.84 o
   7   5  12        1.91        3.96      1.84 o
   8   5  12        0.02        0.60      1.84 o
   9   5  12       38.24       47.73      3.34 o
 -11   6  12       22.22       31.16      4.41 o
 -10   6  12        0.83        3.13      2.27 o
  -9   6  12        5.32       10.34      2.40 o
  -8   6  12        5.83        2.28      2.12 o
  -7   6  12       20.56       24.12      3.42 o
  -6   6  12        0.30       -1.79      1.79 o
  -5   6  12       14.31       13.19      2.32 o
  -4   6  12        1.17        4.22      1.88 o
  -3   6  12        5.43        6.02      1.87 o
  -2   6  12        3.88       10.32      1.98 o
  -1   6  12        5.46        4.46      2.19 o
   0   6  12       50.48       50.77      2.63 o
   1   6  12        0.23       -1.48      1.48 o
   2   6  12        0.30        0.72      1.49 o
   3   6  12        3.97        5.44      2.74 o
   4   6  12       18.57       22.67      3.50 o
   5   6  12      122.68      134.00      6.52 o
   6   6  12       36.39       47.18      6.45 o
   7   6  12       34.03       33.95      4.16 o
  -5   7  12        2.22        3.30      2.13 o
  -4   7  12        2.96        2.63      2.14 o
  -3   7  12       48.30       46.60      3.31 o
  -2   7  12        0.47        2.81      1.86 o
  -1   7  12       12.97       18.22      1.98 o
   0   7  12       13.73       21.43      3.10 o
   1   7  12        0.18       -1.05      1.87 o
 -17   0  13        7.72       18.16      7.13 o
 -15   0  13       19.61       19.90      7.24 o
 -13   0  13        0.74       -0.73      3.02 o
 -11   0  13       52.43       56.21      4.71 o
  -9   0  13       14.97       19.31      3.43 o
  -7   0  13        9.82        8.60      1.77 o
  -5   0  13      377.44      399.77      8.26 o
  -3   0  13      115.12      104.92      3.61 o
  -1   0  13        7.72       13.57      1.74 o
   1   0  13        0.84        0.46      1.04 o
   3   0  13      471.64      490.21     10.79 o
   5   0  13        0.77       -1.09      2.06 o
   7   0  13        3.12       10.81      3.89 o
   9   0  13       15.01       14.17      4.03 o
  11   0  13      162.92      170.45     13.72 o
  13   0  13       48.37       60.23      9.32 o
 -18   1  13        9.90       12.38      5.04 o
 -17   1  13       24.62       25.81      5.82 o
 -16   1  13       34.06       34.34      6.02 o
 -15   1  13        6.52        3.50      3.22 o
 -14   1  13       12.67       10.66      3.07 o
 -13   1  13        0.24        1.22      2.25 o
 -12   1  13      297.22      306.52     14.13 o
 -11   1  13        8.31       12.90      2.72 o
 -10   1  13       62.39       59.62      2.97 o
  -9   1  13        2.78        0.59      1.24 o
  -8   1  13       50.35       59.99      3.54 o
  -7   1  13       11.34       11.50      2.06 o
  -6   1  13       12.14       10.10      1.03 o
  -5   1  13        0.04        0.06      0.72 o
  -4   1  13       91.26      116.87      2.85 o
  -3   1  13       18.25       17.94      1.27 o
  -2   1  13      203.78      209.81      3.90 o
  -1   1  13      127.18      124.43      3.03 o
   0   1  13        0.11        1.41      1.01 o
   1   1  13      140.48      135.73      3.47 o
   2   1  13       22.96       27.92      1.81 o
   3   1  13        0.17        0.09      1.05 o
   4   1  13       92.07       95.17      3.14 o
   5   1  13      250.46      240.22      6.30 o
   6   1  13      476.48      438.71      9.64 o
   7   1  13      224.54      240.49      6.85 o
   8   1  13      194.39      181.18      6.01 o
   9   1  13       93.47       88.19      5.59 o
  10   1  13      227.26      234.08      9.26 o
  11   1  13        0.44       -2.59      2.59 o
  12   1  13        6.36        1.98      3.15 o
  13   1  13        0.00       -0.58      3.58 o
 -17   2  13        3.11       -1.14      4.15 o
 -16   2  13        4.33       -0.05      2.72 o
 -15   2  13       18.74       10.77      3.00 o
 -14   2  13        8.72       12.34      2.95 o
 -13   2  13        3.00       -0.67      1.98 o
 -12   2  13       81.39       62.72      3.71 o
 -11   2  13        2.08        9.70      3.67 o
 -10   2  13       42.16       47.66      3.35 o
  -9   2  13       10.40        9.86      1.68 o
  -8   2  13        0.93        0.19      1.10 o
  -7   2  13      209.55      179.81      3.73 o
  -6   2  13      353.47      376.80      5.96 o
  -5   2  13       44.74       57.81      3.80 o
  -4   2  13        0.33       -0.17      0.91 o
  -3   2  13        8.38        8.89      1.18 o
  -2   2  13       33.90       36.40      1.69 o
  -1   2  13      139.40      149.34      3.44 o
   0   2  13      402.16      413.44      6.33 o
   1   2  13       32.44       36.46      2.25 o
   2   2  13      186.43      195.44      4.46 o
   3   2  13      101.15       99.54      3.25 o
   4   2  13       20.37       25.62      2.15 o
   5   2  13      754.07      741.33     12.79 o
   6   2  13       38.31       39.16      2.96 o
   7   2  13      101.62      112.39      4.59 o
   8   2  13        1.62        0.91      2.17 o
   9   2  13        8.31       12.90      2.85 o
  10   2  13        4.74        4.85      2.36 o
  11   2  13       13.72       14.43      3.56 o
  12   2  13        0.04        1.87      3.13 o
  13   2  13       13.15       22.29      5.92 o
 -16   3  13        2.25       -1.60      2.58 o
 -15   3  13        0.05        0.77      2.54 o
 -14   3  13       11.17        6.65      3.10 o
 -13   3  13       46.63       55.63      3.64 o
 -12   3  13       10.24       13.70      2.81 o
 -11   3  13        1.61        4.51      2.02 o
 -10   3  13       98.24       96.33      4.05 o
  -9   3  13       76.68       67.13      3.37 o
  -8   3  13       10.50        3.08      1.58 o
  -7   3  13       29.65       25.36      1.89 o
  -6   3  13       10.37        8.38      1.37 o
  -5   3  13       30.55       32.82      1.70 o
  -4   3  13       75.21       67.93      2.27 o
  -3   3  13      131.01      124.19      3.24 o
  -2   3  13       22.42       18.04      1.58 o
  -1   3  13      295.30      277.00      5.14 o
   0   3  13      539.44      515.02      7.60 o
   1   3  13       37.83       32.83      2.08 o
   2   3  13      193.69      212.95      4.90 o
   3   3  13       14.49       16.50      2.46 o
   4   3  13      246.91      222.27      5.59 o
   5   3  13      415.17      391.67      8.10 o
   6   3  13       58.69       56.12      3.34 o
   7   3  13       22.72       24.05      2.60 o
   8   3  13        0.16       -0.91      2.30 o
   9   3  13       20.71       26.16      3.22 o
  10   3  13        5.66        7.77      3.06 o
  11   3  13        8.78        7.08      2.70 o
  12   3  13        0.03        2.86      3.59 o
 -15   4  13       13.19       12.04      2.68 o
 -14   4  13       10.90       11.63      2.55 o
 -13   4  13       33.55       37.10      3.12 o
 -12   4  13       41.76       39.30      3.05 o
 -11   4  13       18.41       19.44      2.42 o
 -10   4  13       78.43       79.45      3.76 o
  -9   4  13        0.55        3.19      1.81 o
  -8   4  13        8.47        2.85      1.69 o
  -7   4  13       33.31       25.40      1.93 o
  -6   4  13       49.87       48.45      2.47 o
  -5   4  13       69.25       75.76      2.85 o
  -4   4  13      652.60      637.79     10.12 o
  -3   4  13      380.47      337.96      7.03 o
  -2   4  13       32.48       33.48      2.48 o
  -1   4  13     1153.04     1138.98     19.50 o
   0   4  13      195.95      213.88      5.84 o
   1   4  13       10.42       14.16      3.60 o
   2   4  13        0.63        2.93      1.70 o
   3   4  13        0.76       -0.29      1.66 o
   4   4  13        6.56        6.17      1.97 o
   5   4  13       11.06       12.36      2.18 o
   6   4  13        8.74        9.98      2.33 o
   7   4  13        0.86        1.67      2.05 o
   8   4  13        5.29        4.68      2.33 o
   9   4  13        7.39       10.15      2.97 o
  10   4  13        0.04        2.91      2.48 o
  11   4  13       12.17       14.40      3.12 o
 -13   5  13       26.13       23.79      3.69 o
 -12   5  13        6.83        8.58      2.85 o
 -11   5  13        2.04        3.19      2.44 o
 -10   5  13        1.43        0.92      2.18 o
  -9   5  13        0.12       -0.80      2.13 o
  -8   5  13       19.81       12.78      2.77 o
  -7   5  13        0.22       -0.25      2.00 o
  -6   5  13      239.38      251.51      7.27 o
  -5   5  13      216.83      195.02      4.45 o
  -4   5  13        0.81        0.65      1.52 o
  -3   5  13       19.74       18.26      2.10 o
  -2   5  13        7.11        9.11      1.82 o
  -1   5  13        1.01        2.42      1.61 o
   0   5  13        0.06        0.50      1.60 o
   1   5  13        2.64        1.68      2.37 o
   2   5  13       65.04       70.01      3.43 o
   3   5  13       65.49       70.86      3.79 o
   4   5  13       28.55       31.79      2.84 o
   5   5  13       17.42       20.36      2.78 o
   6   5  13       10.58        8.83      2.19 o
   7   5  13        5.81        4.30      2.12 o
   8   5  13        2.16        2.77      2.07 o
   9   5  13        3.14       -1.20      2.08 o
 -10   6  13      112.12      118.57      5.65 o
  -9   6  13        0.10        1.37      2.28 o
  -8   6  13        0.62        1.82      3.31 o
  -7   6  13        5.32        4.76      2.19 o
  -6   6  13        3.34        4.36      2.59 o
  -5   6  13       41.12       43.23      3.31 o
  -4   6  13       19.57       27.08      2.83 o
  -3   6  13        5.29        5.31      1.97 o
  -2   6  13        5.12        7.23      2.01 o
  -1   6  13        4.88        6.21      1.74 o
   0   6  13        0.67        0.21      1.53 o
   1   6  13       51.49       48.42      2.97 o
   2   6  13       47.67       51.72      3.23 o
   3   6  13        0.00        1.80      1.77 o
   4   6  13        0.65       -2.23      3.86 o
   5   6  13        0.21        2.24      3.47 o
   6   6  13       53.50       62.43      5.88 o
  -4   7  13       24.81       25.25      5.32 o
  -3   7  13       75.23       77.32      4.12 o
  -2   7  13       43.45       47.20      3.07 o
  -1   7  13        7.26        8.03      1.95 o
 -18   0  14        7.87       18.03      7.84 o
 -16   0  14        9.50       -0.18      5.32 o
 -14   0  14      187.90      208.76     16.01 o
 -12   0  14      103.11      102.14      5.75 o
 -10   0  14       93.36      108.71      5.45 o
  -8   0  14       82.83       82.75      4.00 o
  -6   0  14       63.67       68.79      3.43 o
  -4   0  14        4.40        9.27      1.62 o
  -2   0  14      126.90       97.32      3.86 o
   0   0  14        5.31        0.68      1.13 o
   2   0  14      337.07      366.14      9.39 o
   4   0  14      188.03      204.39      9.01 o
   6   0  14      655.38      601.56     19.62 o
   8   0  14        0.00        1.83      3.16 o
  10   0  14        3.81        3.72      3.67 o
  12   0  14       25.25       12.16      6.24 o
 -17   1  14        0.30        8.82      7.08 o
 -16   1  14       25.42       17.36      5.23 o
 -15   1  14       46.12       36.79      4.65 o
 -14   1  14        0.74       -2.22      2.22 o
 -13   1  14        6.36        8.88      2.69 o
 -12   1  14        5.36        3.36      2.38 o
 -11   1  14       22.26       19.21      2.31 o
 -10   1  14       15.44       18.16      2.34 o
  -9   1  14       13.98       11.42      1.66 o
  -8   1  14       41.12       44.30      2.68 o
  -7   1  14       41.00       46.13      2.20 o
  -6   1  14        0.58        0.37      0.86 o
  -5   1  14       12.42        8.57      1.20 o
  -4   1  14      139.33      132.43      3.31 o
  -3   1  14      454.52      470.95      6.96 o
  -2   1  14       28.79       28.67      1.58 o
  -1   1  14       28.57       30.37      1.70 o
   0   1  14      167.47      168.47      4.29 o
   1   1  14      140.47      151.76      3.80 o
   2   1  14        7.48       11.02      1.48 o
   3   1  14        5.00        3.81      1.37 o
   4   1  14      120.45      108.08      4.08 o
   5   1  14       42.27       35.42      3.14 o
   6   1  14       16.26       14.58      2.70 o
   7   1  14        1.03       -0.34      1.95 o
   8   1  14        0.17       -2.02      2.02 o
   9   1  14       20.15       17.28      3.52 o
  10   1  14       29.17       38.09      4.45 o
  11   1  14       17.20       24.73      4.42 o
  12   1  14       20.80       21.62      4.27 o
  13   1  14        0.32       -2.34      3.43 o
 -17   2  14        3.29        3.45      4.29 o
 -16   2  14       10.30        5.92      3.06 o
 -15   2  14        2.08        2.06      2.61 o
 -14   2  14       31.40       27.81      3.54 o
 -13   2  14        0.14        1.93      2.38 o
 -12   2  14       41.25       36.00      3.24 o
 -11   2  14      198.31      190.18      5.99 o
 -10   2  14      108.24      108.68      8.95 o
  -9   2  14      117.13      114.17      4.40 o
  -8   2  14      140.00      123.23      3.66 o
  -7   2  14       27.91       37.77      2.01 o
  -6   2  14       22.98       25.75      1.77 o
  -5   2  14       34.99       30.88      1.73 o
  -4   2  14      386.54      411.71      6.42 o
  -3   2  14      250.60      249.38      4.56 o
  -2   2  14      552.80      572.11      8.19 o
  -1   2  14        8.18       13.15      1.45 o
   0   2  14      175.15      175.26      4.56 o
   1   2  14      108.54      104.39      3.26 o
   2   2  14      218.09      201.37      5.02 o
   3   2  14      318.48      291.49      6.97 o
   4   2  14        1.56       -1.47      1.47 o
   5   2  14        3.41        0.04      1.80 o
   6   2  14        7.92        3.49      2.23 o
   7   2  14        0.25        0.63      2.45 o
   8   2  14      127.67      120.38      5.61 o
   9   2  14       58.53       60.35      4.36 o
  10   2  14       20.35       23.53      3.98 o
  11   2  14        8.25        1.66      3.62 o
  12   2  14        0.79        0.56      3.14 o
 -16   3  14        1.84        6.10      3.02 o
 -15   3  14        0.58       -1.20      2.47 o
 -14   3  14       62.24       61.69      4.07 o
 -13   3  14        1.13        0.17      2.05 o
 -12   3  14        2.12        1.46      1.92 o
 -11   3  14      143.75      115.79      5.68 o
 -10   3  14       33.48       40.45      2.98 o
  -9   3  14        4.85        7.14      2.76 o
  -8   3  14        0.04        2.39      1.61 o
  -7   3  14       54.83       43.75      2.61 o
  -6   3  14      225.49      198.44      5.19 o
  -5   3  14      356.75      323.82      6.10 o
  -4   3  14       81.68       76.95      2.86 o
  -3   3  14      340.66      339.79      6.07 o
  -2   3  14       46.16       52.99      2.32 o
  -1   3  14        5.00        2.12      1.57 o
   0   3  14      446.47      444.13      7.87 o
   1   3  14        4.13        2.63      1.53 o
   2   3  14      245.81      239.45      5.36 o
   3   3  14       88.91       99.92      4.92 o
   4   3  14      101.39      104.93      4.29 o
   5   3  14        5.56        7.91      2.20 o
   6   3  14      178.55      175.40      5.67 o
   7   3  14       20.06       26.76      3.13 o
   8   3  14       36.76       45.21      3.81 o
   9   3  14       17.44       16.96      3.03 o
  10   3  14        0.58        1.76      2.41 o
  11   3  14        1.60       -2.94      2.94 o
 -15   4  14        0.06       -1.57      2.36 o
 -14   4  14        3.90        2.79      2.30 o
 -13   4  14        0.49        2.79      2.18 o
 -12   4  14       19.46       22.08      2.74 o
 -11   4  14       19.38       15.39      2.45 o
 -10   4  14       10.69       10.55      2.34 o
  -9   4  14        0.87        1.19      1.79 o
  -8   4  14       42.30       58.52      3.38 o
  -7   4  14        8.95        4.20      1.80 o
  -6   4  14       96.81       76.21      3.52 o
  -5   4  14       18.74        9.76      1.94 o
  -4   4  14      100.25       89.52      3.53 o
  -3   4  14      185.99      178.00      4.98 o
  -2   4  14        3.03        3.78      1.80 o
  -1   4  14      190.14      198.75      5.79 o
   0   4  14       11.08       10.69      2.44 o
   1   4  14       22.36       18.79      2.27 o
   2   4  14        1.15        0.28      1.72 o
   3   4  14       34.77       36.01      3.10 o
   4   4  14       46.21       49.93      3.40 o
   5   4  14       78.05       79.93      4.97 o
   6   4  14       90.06       85.83      4.50 o
   7   4  14       30.16       24.08      3.04 o
   8   4  14       42.91       51.19      4.49 o
   9   4  14       10.76        5.06      3.02 o
  10   4  14        3.82        7.56      2.83 o
 -13   5  14       12.87       12.01      3.46 o
 -12   5  14       94.50      114.47      6.10 o
 -11   5  14       19.39       22.50      3.30 o
 -10   5  14        1.12        4.23      2.50 o
  -9   5  14       11.71       17.43      2.95 o
  -8   5  14       26.50       25.03      3.20 o
  -7   5  14       34.29       36.61      3.22 o
  -6   5  14       59.30       57.62      2.98 o
  -5   5  14       50.22       46.99      2.87 o
  -4   5  14      131.29      133.35      5.85 o
  -3   5  14       67.74       80.00      4.55 o
  -2   5  14      124.07      120.52      4.09 o
  -1   5  14       42.39       43.94      2.70 o
   0   5  14       38.39       41.20      2.88 o
   1   5  14       19.59       21.80      2.35 o
   2   5  14        0.86        1.44      1.98 o
   3   5  14       47.48       50.61      3.64 o
   4   5  14        0.60       -2.67      3.05 o
   5   5  14       48.93       59.08      4.60 o
   6   5  14        0.03        0.38      1.94 o
   7   5  14       11.54       17.79      2.64 o
   8   5  14        9.93       14.41      3.02 o
 -10   6  14        7.17        8.31      2.87 o
  -9   6  14       39.10       34.59      5.88 o
  -8   6  14       14.85       13.05      2.78 o
  -7   6  14       18.00       16.53      2.78 o
  -6   6  14        2.35        2.45      2.17 o
  -5   6  14        4.51        3.99      2.19 o
  -4   6  14       50.14       50.45      3.56 o
  -3   6  14       10.52       12.14      3.48 o
  -2   6  14        9.25       12.12      1.98 o
  -1   6  14        0.62        0.95      1.70 o
   0   6  14       40.78       39.76      2.67 o
   1   6  14        2.14        7.01      2.06 o
   2   6  14        3.39        6.58      2.18 o
   3   6  14       44.07       45.04      3.17 o
   4   6  14       30.16       36.97      2.85 o
   5   6  14        0.58        3.85      1.80 o
 -17   0  15        9.18        0.92      6.16 o
 -15   0  15       57.63       64.63     10.45 o
 -13   0  15        4.46        1.62      3.48 o
 -11   0  15      301.14      306.27     10.19 o
  -9   0  15       20.74       26.76      3.73 o
  -7   0  15      626.56      616.58     13.41 o
  -5   0  15       21.91       32.04      2.37 o
  -3   0  15        1.41        3.87      1.40 o
  -1   0  15      106.13       80.43      4.24 o
   1   0  15      220.29      227.08      7.52 o
   3   0  15      160.44      160.16      7.83 o
   5   0  15        4.48       -3.05      3.05 o
   7   0  15       89.47      107.27      8.98 o
   9   0  15        1.99       -0.47      3.32 o
  11   0  15       12.88       13.37      6.34 o
 -17   1  15        1.63        8.05      4.69 o
 -16   1  15        0.16        0.57      3.92 o
 -15   1  15       85.50      100.03      6.70 o
 -14   1  15       10.97        7.64      3.43 o
 -13   1  15      206.50      202.85      7.47 o
 -12   1  15       25.50       25.66      3.32 o
 -11   1  15       17.30       24.90      3.13 o
 -10   1  15       91.00       89.92      3.70 o
  -9   1  15        2.75        3.95      1.79 o
  -8   1  15       50.72       43.96      2.40 o
  -7   1  15      170.64      156.55      4.17 o
  -6   1  15       18.97       10.48      2.02 o
  -5   1  15        0.52       -0.94      0.94 o
  -4   1  15      109.62      101.80      2.79 o
  -3   1  15       60.28       61.23      2.20 o
  -2   1  15       63.45       57.44      2.13 o
  -1   1  15       19.38       22.54      1.62 o
   0   1  15       35.09       32.10      2.09 o
   1   1  15       32.75       28.66      1.91 o
   2   1  15      180.18      176.80      5.05 o
   3   1  15       29.29       23.18      2.21 o
   4   1  15       67.79       59.48      4.14 o
   5   1  15        0.90       -1.85      1.85 o
   6   1  15       10.41       10.82      2.92 o
   7   1  15       14.69       14.61      3.13 o
   8   1  15        9.18       12.37      3.27 o
   9   1  15       10.32        6.02      3.07 o
  10   1  15        0.22       -2.99      2.99 o
  11   1  15        0.04       -1.43      2.70 o
  12   1  15        0.40        1.58      3.91 o
 -17   2  15        1.17        2.74      4.48 o
 -16   2  15       14.94       15.01      5.97 o
 -15   2  15       20.09       20.10      3.59 o
 -14   2  15       15.07       13.57      3.12 o
 -13   2  15       71.70       56.40      4.23 o
 -12   2  15        8.03        9.62      2.50 o
 -11   2  15      226.17      243.09      6.99 o
 -10   2  15        3.38        2.09      1.92 o
  -9   2  15      129.32      122.71      4.76 o
  -8   2  15        2.10        2.19      1.51 o
  -7   2  15       50.84       50.49      3.12 o
  -6   2  15      101.60       94.96      3.29 o
  -5   2  15      567.91      558.88      8.26 o
  -4   2  15      723.36      674.33      9.51 o
  -3   2  15      776.65      722.56     10.40 o
  -2   2  15     1217.98     1193.18     15.21 o
  -1   2  15      161.24      192.59     10.26 o
   0   2  15        8.69        6.67      1.97 o
   1   2  15        0.03       -0.13      1.36 o
   2   2  15        7.30        4.25      1.75 o
   3   2  15       49.11       52.67      3.06 o
   4   2  15       24.64       22.56      2.72 o
   5   2  15        0.69        1.12      2.07 o
   6   2  15       13.38        7.91      2.41 o
   7   2  15        3.91        2.49      2.27 o
   8   2  15        5.14        8.64      2.70 o
   9   2  15       30.98       32.25      4.12 o
  10   2  15        0.08       -1.90      2.72 o
  11   2  15        4.05        7.71      3.28 o
  12   2  15        0.28       -3.02      3.02 o
 -16   3  15        3.37        1.03      2.83 o
 -15   3  15       24.93       29.09      6.62 o
 -14   3  15        1.94        2.10      2.92 o
 -13   3  15        7.61        5.56      2.30 o
 -12   3  15        7.30        7.64      2.34 o
 -11   3  15       28.41       28.69      2.90 o
 -10   3  15       70.02       52.81      3.38 o
  -9   3  15       18.15       29.77      2.75 o
  -8   3  15      129.82      107.78      4.32 o
  -7   3  15       29.27       23.07      2.25 o
  -6   3  15        0.90       -1.46      1.46 o
  -5   3  15      196.18      191.47      5.21 o
  -4   3  15      461.26      438.31      8.03 o
  -3   3  15       25.47       26.86      2.36 o
  -2   3  15      114.93      118.87      4.41 o
  -1   3  15      331.90      312.56      6.31 o
   0   3  15        0.69        3.40      1.52 o
   1   3  15       53.95       51.53      2.65 o
   2   3  15       51.53       51.28      3.12 o
   3   3  15      664.04      667.88     12.98 o
   4   3  15      322.75      317.29      7.85 o
   5   3  15       24.73       20.68      2.61 o
   6   3  15        4.13        1.41      2.48 o
   7   3  15       36.34       43.08      3.71 o
   8   3  15        0.31        1.22      2.22 o
   9   3  15        1.50        2.99      2.84 o
  10   3  15        0.00        2.01      3.18 o
  11   3  15        0.78        0.10      3.26 o
 -14   4  15        7.83        9.05      2.62 o
 -13   4  15       97.87       97.27      6.90 o
 -12   4  15       14.35       16.80      2.63 o
 -11   4  15        3.48        2.20      2.89 o
 -10   4  15       15.69       14.07      2.45 o
  -9   4  15        3.99        6.08      2.07 o
  -8   4  15       50.33       42.82      3.17 o
  -7   4  15      172.92      163.26      5.21 o
  -6   4  15      118.17      109.15      4.30 o
  -5   4  15       12.03        9.30      2.16 o
  -4   4  15      135.19      138.61      4.96 o
  -3   4  15        0.19        1.10      1.69 o
  -2   4  15       31.39       37.69      2.62 o
  -1   4  15       37.97       31.12      2.72 o
   0   4  15       31.40       32.34      2.70 o
   1   4  15       70.14       71.97      3.60 o
   2   4  15        1.09        0.03      1.93 o
   3   4  15       41.91       48.97      3.52 o
   4   4  15      114.97      113.76      5.02 o
   5   4  15        2.38        3.58      2.56 o
   6   4  15       89.96       95.62      5.86 o
   7   4  15        2.05        1.04      2.64 o
   8   4  15        4.07        2.83      2.89 o
   9   4  15       38.18       55.25      4.94 o
 -12   5  15       14.63       15.83      3.36 o
 -11   5  15       12.11       10.60      3.03 o
 -10   5  15        3.80        0.48      2.38 o
  -9   5  15       15.35       18.55      3.13 o
  -8   5  15        2.27        0.78      3.15 o
  -7   5  15       31.64       31.76      2.59 o
  -6   5  15       72.68       75.09      3.51 o
  -5   5  15        1.49        5.44      2.53 o
  -4   5  15        4.61       10.28      2.11 o
  -3   5  15        9.69       11.13      2.23 o
  -2   5  15       56.82       48.54      2.86 o
  -1   5  15       16.80       12.98      2.05 o
   0   5  15      118.55      106.90      4.40 o
   1   5  15       18.80       19.08      2.48 o
   2   5  15       45.97       56.76      3.63 o
   3   5  15       11.00       10.89      2.91 o
   4   5  15       57.88       58.99      3.80 o
   5   5  15        5.16        6.00      2.56 o
   6   5  15       16.56       18.63      3.02 o
   7   5  15      103.56      114.21     13.74 o
  -9   6  15        3.13        9.16      2.95 o
  -8   6  15        0.02        1.82      2.51 o
  -7   6  15        0.53       -1.51      2.24 o
  -6   6  15       50.38       56.62      3.88 o
  -5   6  15       14.19       19.35      2.91 o
  -4   6  15        3.08        3.00      2.28 o
  -3   6  15       25.02       23.12      2.41 o
  -2   6  15        2.26        1.13      2.87 o
  -1   6  15       15.84       23.12      2.37 o
   0   6  15       12.36       17.77      2.29 o
   1   6  15       59.99       70.45      4.11 o
   2   6  15       17.06       23.43      2.89 o
   3   6  15       30.42       35.18      4.07 o
   4   6  15       10.77       11.93      2.56 o
 -16   0  16       68.78       69.45     11.16 o
 -14   0  16       73.10       82.63     11.37 o
 -12   0  16      215.11      221.40     11.09 o
 -10   0  16      320.87      283.80      9.65 o
  -8   0  16      632.96      550.48     14.58 o
  -6   0  16       44.55       52.32      3.45 o
  -4   0  16       36.06       38.86      2.63 o
  -2   0  16        0.00        0.29      1.38 o
   0   0  16        4.01        0.52      1.42 o
   2   0  16        0.90        1.02      2.30 o
   4   0  16        0.18        0.32      3.08 o
   6   0  16      377.25      368.52     19.56 o
   8   0  16      212.45      235.86     11.78 o
  10   0  16        6.63        2.03      4.55 o
  12   0  16        0.05       -2.00      4.98 o
 -17   1  16        0.10       -4.10      4.10 o
 -16   1  16        7.19        7.18      4.77 o
 -15   1  16        8.37        2.81      4.52 o
 -14   1  16        1.23        2.65      4.13 o
 -13   1  16      127.70      148.49      6.61 o
 -12   1  16        2.02       -0.47      2.27 o
 -11   1  16       11.49       17.29      3.73 o
 -10   1  16       34.29       35.02      2.95 o
  -9   1  16      508.38      474.68      9.46 o
  -8   1  16      317.39      301.52      6.84 o
  -7   1  16        4.08        1.64      1.61 o
  -6   1  16      336.05      324.21      7.06 o
  -5   1  16     1157.01     1078.51     16.03 o
  -4   1  16      790.69      725.19     10.78 o
  -3   1  16      639.02      607.96      9.32 o
  -2   1  16      229.80      253.44      9.73 o
  -1   1  16      131.87      161.63      6.57 o
   0   1  16        0.02        0.59      1.22 o
   1   1  16       21.97       28.32      2.30 o
   2   1  16       49.33       44.36      3.09 o
   3   1  16       14.37        9.50      2.47 o
   4   1  16        8.89       11.97      2.68 o
   5   1  16       50.94       43.59      4.59 o
   6   1  16        0.63        0.12      2.38 o
   7   1  16       25.86       30.17      4.81 o
   8   1  16        0.05       -2.46      2.46 o
   9   1  16       36.18       37.86      4.48 o
  10   1  16       34.09       27.82      4.35 o
  11   1  16        3.48        1.37      3.24 o
  12   1  16        0.47        6.55      6.45 o
 -16   2  16       13.87       15.75      5.70 o
 -15   2  16       29.98       28.10      3.88 o
 -14   2  16       19.22       15.38      3.26 o
 -13   2  16       13.82       12.61      2.99 o
 -12   2  16       11.61       15.69      3.01 o
 -11   2  16       11.76       11.34      2.47 o
 -10   2  16       21.34       20.62      2.70 o
  -9   2  16       52.66       47.83      3.23 o
  -8   2  16       10.58       16.79      2.40 o
  -7   2  16        0.85        0.11      1.49 o
  -6   2  16        8.09       10.31      1.74 o
  -5   2  16       60.81       58.21      2.78 o
  -4   2  16     1081.66     1058.13     15.80 o
  -3   2  16        1.32        3.97      1.82 o
  -2   2  16       84.46       84.35      5.57 o
  -1   2  16      127.82      123.86      3.81 o
   0   2  16      157.45      168.74      4.58 o
   1   2  16      343.37      339.70      7.67 o
   2   2  16      687.36      652.89     12.66 o
   3   2  16       60.39       50.67      4.01 o
   4   2  16        9.49        9.31      2.64 o
   5   2  16        8.07        9.62      2.84 o
   6   2  16        5.86        3.81      2.32 o
   7   2  16       31.85       33.49      4.00 o
   8   2  16        2.88        0.28      2.68 o
   9   2  16       30.19       47.67      7.51 o
  10   2  16       12.43       14.51      4.17 o
  11   2  16       10.08        4.42      4.36 o
 -16   3  16        8.50        4.65      5.74 o
 -15   3  16        0.83        2.76      3.88 o
 -14   3  16       42.06       41.97      4.02 o
 -13   3  16        4.13        6.95      2.89 o
 -12   3  16      118.71      128.68      5.23 o
 -11   3  16       46.78       53.47      3.59 o
 -10   3  16       83.14       77.14      3.98 o
  -9   3  16        7.53        4.40      2.01 o
  -8   3  16       24.63       28.54      2.71 o
  -7   3  16       46.20       43.00      3.05 o
  -6   3  16       23.19       25.99      2.39 o
  -5   3  16       41.43       43.31      2.77 o
  -4   3  16       10.71        6.42      1.86 o
  -3   3  16        0.21       -0.81      1.45 o
  -2   3  16        0.23       -0.45      1.45 o
  -1   3  16      126.98      124.04      3.86 o
   0   3  16      251.88      250.50      5.67 o
   1   3  16      230.69      226.31      6.23 o
   2   3  16      382.15      357.06     10.37 o
   3   3  16        0.94        2.46      2.07 o
   4   3  16      202.64      204.01      8.13 o
   5   3  16       93.20       89.05      5.34 o
   6   3  16        7.10        1.80      2.24 o
   7   3  16       10.04        7.72      3.80 o
   8   3  16       18.41       13.67      3.51 o
   9   3  16       35.78       40.11      6.73 o
  10   3  16        2.07        2.44      3.65 o
 -14   4  16       78.53       92.88      5.55 o
 -13   4  16        9.56        8.86      2.62 o
 -12   4  16       40.59       47.83      3.65 o
 -11   4  16       10.48       15.01      2.65 o
 -10   4  16       19.22       18.05      2.66 o
  -9   4  16        1.78        2.17      2.07 o
  -8   4  16        6.07        6.27      2.44 o
  -7   4  16        6.28        3.47      2.29 o
  -6   4  16       10.95       12.19      2.33 o
  -5   4  16       83.77       82.35      3.89 o
  -4   4  16       84.06       88.89      5.32 o
  -3   4  16       23.52       20.42      2.53 o
  -2   4  16       34.01       32.77      2.86 o
  -1   4  16        4.61        3.73      1.93 o
   0   4  16        4.94        5.62      2.02 o
   1   4  16       28.34       30.47      2.98 o
   2   4  16       36.88       29.19      3.11 o
   3   4  16       10.91       11.36      2.57 o
   4   4  16       12.22       13.70      3.59 o
   5   4  16       22.00       20.10      3.90 o
   6   4  16      162.19      163.98      8.72 o
   7   4  16       44.04       47.72      4.61 o
   8   4  16        4.83        8.53      3.60 o
   9   4  16        2.09        5.77      3.17 o
 -12   5  16        2.58        4.33      4.40 o
 -11   5  16        5.01        8.64      3.11 o
 -10   5  16        2.93        1.16      2.65 o
  -9   5  16        5.38        3.67      2.56 o
  -8   5  16       27.93       30.85      3.10 o
  -7   5  16        0.46        0.77      1.90 o
  -6   5  16        7.50        8.88      3.21 o
  -5   5  16        1.07       -1.64      1.80 o
  -4   5  16        0.83        1.21      1.80 o
  -3   5  16        3.81        2.03      1.96 o
  -2   5  16        0.45       -0.29      1.82 o
  -1   5  16        0.94       -1.80      1.80 o
   0   5  16        5.17        5.43      2.06 o
   1   5  16       20.03       23.88      2.85 o
   2   5  16        8.04        8.81      2.87 o
   3   5  16       69.07       83.39      4.56 o
   4   5  16        3.76        6.53      3.22 o
   5   5  16        5.85        5.74      3.72 o
   6   5  16        1.41        1.98      2.94 o
  -8   6  16        5.57        3.77      2.75 o
  -7   6  16        0.12        1.87      2.49 o
  -6   6  16        0.43        1.50      2.44 o
  -5   6  16       41.40       50.21      3.84 o
  -4   6  16       56.71       72.15      3.41 o
  -3   6  16       11.34       12.88      2.38 o
  -2   6  16       20.67       23.85      2.69 o
  -1   6  16       29.64       30.96      2.99 o
   0   6  16        8.82       17.21      2.92 o
   1   6  16        1.61        0.14      2.52 o
   2   6  16       22.79       29.02      3.55 o
   3   6  16       20.52       20.58      4.99 o
 -17   0  17       12.13        6.95      7.34 o
 -15   0  17        8.71       12.03      7.34 o
 -13   0  17       65.61       57.57     10.11 o
 -11   0  17      646.63      650.35     21.63 o
  -9   0  17      117.83      121.58      6.15 o
  -7   0  17     1645.28     1602.81     34.85 o
  -5   0  17      683.99      623.09     16.75 o
  -3   0  17       17.73       16.19      4.16 o
  -1   0  17      733.95      692.32     17.12 o
   1   0  17      125.73      115.78      9.00 o
   3   0  17      404.19      365.84     18.66 o
   5   0  17       37.98       39.36      6.61 o
   7   0  17      218.91      239.45     15.69 o
   9   0  17        0.88        0.13      4.61 o
  11   0  17        0.00        3.61      4.98 o
 -17   1  17       16.68       12.44      5.45 o
 -16   1  17        2.52        8.29      8.29 o
 -15   1  17       32.99       28.02      6.03 o
 -14   1  17       29.13       37.26      4.98 o
 -13   1  17      154.37      168.22     10.04 o
 -12   1  17      351.05      332.79      9.96 o
 -11   1  17       27.36       31.89      3.54 o
 -10   1  17       61.62       73.27      3.90 o
  -9   1  17       78.11       70.74      3.76 o
  -8   1  17      693.41      656.65     13.10 o
  -7   1  17      158.28      145.23      4.74 o
  -6   1  17      648.99      612.79     11.26 o
  -5   1  17      712.36      669.00     11.98 o
  -4   1  17      824.01      803.48     12.78 o
  -3   1  17      815.28      823.80     13.01 o
  -2   1  17      102.67      130.24      4.69 o
  -1   1  17      125.55      123.33      4.55 o
   0   1  17      244.73      246.99      7.14 o
   1   1  17        5.67       -0.76      1.72 o
   2   1  17       24.53       19.31      2.94 o
   3   1  17       63.67       63.40      5.27 o
   4   1  17        0.12       -0.52      2.27 o
   5   1  17      183.43      136.87      7.81 o
   6   1  17       18.84       21.65      4.03 o
   7   1  17       50.67       52.62      5.52 o
   8   1  17        0.36       -1.37      3.20 o
   9   1  17        9.67       15.20      3.71 o
  10   1  17        0.00       -2.30      2.92 o
  11   1  17        2.60        1.96      3.61 o
 -16   2  17       83.60       90.15      6.91 o
 -15   2  17       12.18       16.22      4.14 o
 -14   2  17        2.33        5.31      2.81 o
 -13   2  17      136.44      149.12      7.06 o
 -12   2  17       79.11       89.53      7.14 o
 -11   2  17       64.66       57.26      4.22 o
 -10   2  17       71.62       73.91      4.05 o
  -9   2  17       53.99       57.01      3.57 o
  -8   2  17        0.70        2.76      1.83 o
  -7   2  17       55.17       50.71      3.31 o
  -6   2  17       14.44       17.52      2.11 o
  -5   2  17        0.11       -1.39      1.39 o
  -4   2  17      133.17      120.62      3.96 o
  -3   2  17      704.28      671.01     11.16 o
  -2   2  17      734.12      715.71     11.74 o
  -1   2  17      640.16      593.68     10.97 o
   0   2  17       99.81      104.93      4.29 o
   1   2  17       42.71       44.08      4.03 o
   2   2  17      164.53      150.31      7.84 o
   3   2  17      474.78      437.19     12.52 o
   4   2  17       11.57       12.75      2.94 o
   5   2  17        2.62        2.17      2.37 o
   6   2  17        5.78       -0.04      3.19 o
   7   2  17       26.27       29.64      3.97 o
   8   2  17       33.41       40.60      4.50 o
   9   2  17        3.94        4.36      3.99 o
  10   2  17       12.46       13.24      3.90 o
 -15   3  17        2.78        4.11      2.93 o
 -14   3  17        5.73        6.29      3.55 o
 -13   3  17       50.87       49.73      4.28 o
 -12   3  17        6.41        3.69      2.64 o
 -11   3  17       69.65       68.79      4.07 o
 -10   3  17       24.82       28.08      3.24 o
  -9   3  17       29.86       30.92      2.98 o
  -8   3  17        4.80        6.59      2.09 o
  -7   3  17        0.44       -1.65      1.80 o
  -6   3  17       87.83       82.95      4.04 o
  -5   3  17      216.32      217.29      5.86 o
  -4   3  17        7.71       13.40      2.14 o
  -3   3  17       10.47       19.37      3.84 o
  -2   3  17        5.30        1.90      1.73 o
  -1   3  17        3.33        2.23      1.96 o
   0   3  17       72.39       79.69      4.96 o
   1   3  17       85.14       88.50      5.29 o
   2   3  17       89.87       83.84      5.34 o
   3   3  17        1.72       -1.22      2.84 o
   4   3  17      155.92      152.97      9.66 o
   5   3  17       11.60        7.29      3.88 o
   6   3  17        3.68        6.03      3.33 o
   7   3  17       39.28       50.34      5.76 o
   8   3  17        5.16        3.68      3.70 o
   9   3  17        3.31        3.46      3.74 o
 -14   4  17       14.28       10.61      3.20 o
 -13   4  17       47.69       48.88      3.90 o
 -12   4  17       21.90       16.19      2.88 o
 -11   4  17        1.15        3.44      2.33 o
 -10   4  17       18.05       19.76      2.83 o
  -9   4  17        5.33        6.57      2.39 o
  -8   4  17       11.16       10.88      2.45 o
  -7   4  17        4.45        6.20      2.31 o
  -6   4  17       85.53       96.22      4.65 o
  -5   4  17        7.70        6.49      2.18 o
  -4   4  17        4.12        3.22      2.86 o
  -3   4  17       10.69       12.31      2.31 o
  -2   4  17       27.72       31.08      2.88 o
  -1   4  17       15.40       14.37      2.45 o
   0   4  17       58.87       48.76      4.22 o
   1   4  17        5.54        0.48      2.25 o
   2   4  17       26.66       26.31      3.54 o
   3   4  17       24.43       20.04      4.05 o
   4   4  17        0.77        1.52      3.92 o
   5   4  17       16.48       16.70      3.99 o
   6   4  17        0.14        0.46      3.94 o
   7   4  17        9.25        9.67      3.78 o
   8   4  17       31.18       34.29      4.34 o
 -11   5  17       10.08        8.88      3.18 o
 -10   5  17       13.39       11.00      2.06 o
  -9   5  17        0.11       -0.23      1.82 o
  -8   5  17       16.55       13.33      3.33 o
  -7   5  17       30.37       34.28      3.10 o
  -6   5  17        1.07        0.67      2.40 o
  -5   5  17        3.13        3.53      2.04 o
  -4   5  17        8.12        6.18      2.11 o
  -3   5  17        0.77        0.45      2.42 o
  -2   5  17       40.91       41.20      4.04 o
  -1   5  17        0.41       -1.87      2.11 o
   0   5  17        3.05        0.70      4.12 o
   1   5  17        0.14       -1.79      2.31 o
   2   5  17        4.19       11.17      2.86 o
   3   5  17        1.86        1.44      2.98 o
   4   5  17       13.32       10.85      3.61 o
   5   5  17        1.84        1.90      3.05 o
   6   5  17        6.06        0.28      3.13 o
  -7   6  17        5.54        5.88      2.89 o
  -6   6  17       33.58       33.59      3.87 o
  -5   6  17        2.26        2.25      2.65 o
  -4   6  17        9.97       12.00      2.34 o
  -3   6  17       11.47        7.89      2.34 o
  -2   6  17        8.95        8.59      2.40 o
  -1   6  17        4.68        4.85      2.44 o
   0   6  17       19.37       19.36      3.00 o
   1   6  17       11.20       10.85      2.93 o
 -16   0  18       41.93       31.14      9.37 o
 -14   0  18      201.13      207.84     17.51 o
 -12   0  18       93.72      100.99      7.96 o
 -10   0  18     1622.22     1471.83     40.99 o
  -8   0  18      510.06      500.07     17.53 o
  -6   0  18      657.33      646.32     16.61 o
  -4   0  18      150.00      127.52      5.98 o
  -2   0  18       36.82       33.21      4.41 o
   0   0  18      127.85      120.91      9.61 o
   2   0  18      306.70      226.71     13.69 o
   4   0  18        0.02        1.90      3.76 o
   6   0  18       59.83       43.12      7.48 o
   8   0  18       63.83       68.02      8.90 o
  10   0  18        1.10        0.45      4.95 o
 -16   1  18       41.68       38.53     13.08 o
 -15   1  18       78.21       65.67      8.01 o
 -14   1  18       32.08       33.10      4.93 o
 -13   1  18       34.14       37.10      6.19 o
 -12   1  18        2.36        0.15      3.24 o
 -11   1  18       27.85       28.58      3.53 o
 -10   1  18        2.50       -2.33      2.33 o
  -9   1  18      112.07      112.29      4.72 o
  -8   1  18        0.10        0.95      1.85 o
  -7   1  18        0.85        0.26      1.89 o
  -6   1  18      212.99      250.68     11.40 o
  -5   1  18       50.23       58.42      3.40 o
  -4   1  18      690.72      660.14     13.80 o
  -3   1  18        2.72        1.16      1.86 o
  -2   1  18      284.79      270.87      7.32 o
  -1   1  18        3.48        0.51      1.84 o
   0   1  18        0.34        3.71      2.32 o
   1   1  18        4.24        3.66      2.60 o
   2   1  18      121.97      118.06      8.42 o
   3   1  18        0.46       -2.91      2.91 o
   4   1  18        0.12       -2.31      2.31 o
   5   1  18        0.57       -2.58      2.64 o
   6   1  18       10.95        3.42      5.17 o
   7   1  18       45.80       45.37      5.42 o
   8   1  18        6.12       16.19      4.23 o
   9   1  18        2.95        5.88      3.26 o
  10   1  18        5.71        2.11      4.43 o
 -16   2  18        0.39        0.61      3.64 o
 -15   2  18      144.72      153.45      9.60 o
 -14   2  18        0.08        3.51      4.35 o
 -13   2  18       81.19       79.50      5.22 o
 -12   2  18        1.15        1.68      3.19 o
 -11   2  18        0.13        1.45      2.32 o
 -10   2  18        0.02        1.30      2.26 o
  -9   2  18       10.78       10.70      2.71 o
  -8   2  18       43.12       45.19      3.75 o
  -7   2  18       17.35       14.17      3.08 o
  -6   2  18      590.41      576.01     12.15 o
  -5   2  18      107.04      102.34      4.01 o
  -4   2  18       59.53       60.55      3.16 o
  -3   2  18       24.80       24.47      2.40 o
  -2   2  18       24.78       16.99      2.24 o
  -1   2  18       18.81       20.00      2.51 o
   0   2  18      287.86      264.90      7.10 o
   1   2  18       32.78       36.67      3.40 o
   2   2  18        2.59        0.58      2.24 o
   3   2  18       48.18       42.26      4.55 o
   4   2  18        1.99       -2.39      2.39 o
   5   2  18       28.14       27.97      4.33 o
   6   2  18        1.95       -0.45      2.88 o
   7   2  18        7.37        7.81      3.54 o
   8   2  18        0.18       -2.97      3.07 o
   9   2  18        7.83       10.96      3.68 o
  10   2  18        4.01       11.33      3.77 o
 -15   3  18        6.75        3.35      3.08 o
 -14   3  18        0.42        2.29      2.71 o
 -13   3  18       44.43       41.81      4.06 o
 -12   3  18       63.92       72.91      4.79 o
 -11   3  18        0.03        2.29      2.59 o
 -10   3  18       23.85       24.80      4.13 o
  -9   3  18        7.15        2.03      2.18 o
  -8   3  18        0.01        5.85      2.15 o
  -7   3  18       47.24       52.38      3.51 o
  -6   3  18      107.73      101.84      4.51 o
  -5   3  18       34.79       28.71      2.88 o
  -4   3  18        4.37        3.35      1.93 o
  -3   3  18      115.39      103.06      4.32 o
  -2   3  18        0.11        2.63      2.03 o
  -1   3  18        4.69        9.43      2.77 o
   0   3  18        4.99        5.02      2.62 o
   1   3  18       94.35       94.84      5.60 o
   2   3  18       28.34       34.14      4.78 o
   3   3  18        2.25        6.46      3.43 o
   4   3  18       43.84       53.95      5.50 o
   5   3  18        3.52        2.11      4.84 o
   6   3  18       35.14       39.43      6.55 o
   7   3  18       20.63       10.61      5.05 o
   8   3  18       38.20       54.70      7.66 o
   9   3  18        8.88        4.79      4.08 o
 -13   4  18        0.43       -1.26      2.72 o
 -12   4  18        2.54       -0.36      2.61 o
 -11   4  18       28.33       26.03      3.24 o
 -10   4  18       24.80       25.29      3.17 o
  -9   4  18        3.16        2.89      2.26 o
  -8   4  18        1.61       -0.88      2.11 o
  -7   4  18       12.04       11.04      3.81 o
  -6   4  18        5.09        6.41      2.34 o
  -5   4  18       22.41       21.04      2.96 o
  -4   4  18        2.35        1.10      2.06 o
  -3   4  18       17.16       12.81      2.53 o
  -2   4  18        4.99        1.41      2.21 o
  -1   4  18        0.26       -1.69      2.21 o
   0   4  18        0.27        0.69      2.25 o
   1   4  18        3.88        4.78      3.10 o
   2   4  18       28.84       42.25      4.98 o
   3   4  18        5.08        0.58      4.40 o
   4   4  18        1.45        3.30      3.03 o
   5   4  18        0.94       -2.39      5.42 o
   6   4  18       70.80       83.80     11.16 o
   7   4  18        2.58        4.24      4.32 o
 -11   5  18        2.02        4.55      2.01 o
 -10   5  18        0.66        0.63      2.06 o
  -9   5  18        2.93        0.63      2.06 o
  -8   5  18       18.48       16.11      3.86 o
  -7   5  18       48.24       48.21      3.59 o
  -6   5  18        1.69        1.86      2.15 o
  -5   5  18       11.25       16.52      2.83 o
  -4   5  18        0.48        1.96      2.01 o
  -3   5  18        0.47        0.76      2.04 o
  -2   5  18        1.27        2.87      2.21 o
  -1   5  18       23.12       17.03      2.94 o
   0   5  18       48.46       54.46      4.08 o
   1   5  18        5.98        4.63      3.03 o
   2   5  18        0.17       -2.92      5.62 o
   3   5  18        2.28        4.96      3.56 o
   4   5  18        4.87        4.23      6.17 o
   5   5  18        2.57        5.21      3.40 o
  -5   6  18       44.44       57.45      4.07 o
  -4   6  18        5.64        8.37      2.99 o
  -3   6  18        6.62        8.88      2.45 o
  -2   6  18        0.11        1.67      2.39 o
  -1   6  18        0.29       -0.50      2.36 o
 -15   0  19       44.60       45.91     10.48 o
 -13   0  19       29.65       32.14      9.13 o
 -11   0  19      120.33      130.88      9.90 o
  -9   0  19      136.00      211.15     13.79 o
  -7   0  19      265.44      232.69     12.58 o
  -5   0  19       44.20       54.97      7.34 o
  -3   0  19       36.47       39.93      4.72 o
  -1   0  19        2.05        1.67      4.65 o
   1   0  19       10.21        8.69      4.21 o
   3   0  19        0.22       -2.76      3.53 o
   5   0  19      124.21       87.95      9.69 o
   7   0  19        1.03        2.08      5.05 o
   9   0  19       13.74       17.74      6.16 o
 -16   1  19        7.94        3.92      5.84 o
 -15   1  19       16.46       11.50      5.35 o
 -14   1  19        1.03       -2.87      4.90 o
 -13   1  19       32.85       33.56      6.79 o
 -12   1  19      112.34      114.52      8.83 o
 -11   1  19      161.79      155.08      7.99 o
 -10   1  19        8.70       11.80      4.81 o
  -9   1  19        0.40        2.64      1.94 o
  -8   1  19       39.77       49.03      3.36 o
  -7   1  19       42.33       43.02      3.10 o
  -6   1  19       10.20        8.65      2.16 o
  -5   1  19        0.78        2.11      1.83 o
  -4   1  19        0.50        3.49      1.86 o
  -3   1  19       78.94       70.40      3.65 o
  -2   1  19        0.69        0.53      1.99 o
  -1   1  19      419.53      342.42      9.56 o
   0   1  19      160.98      125.71      6.18 o
   1   1  19        6.61       10.04      3.51 o
   2   1  19        7.25        8.43      3.02 o
   3   1  19        0.04        0.05      3.37 o
   4   1  19       60.18       43.29      4.96 o
   5   1  19       17.78       17.53      3.99 o
   6   1  19       67.08       69.85      6.17 o
   7   1  19       75.22       81.14      7.37 o
   8   1  19        2.70        5.81      3.36 o
   9   1  19        5.90       11.19      4.30 o
  10   1  19        1.93        2.37      3.90 o
 -15   2  19        4.09        5.73      3.94 o
 -14   2  19        8.11        1.91      3.31 o
 -13   2  19       18.71       31.20      4.66 o
 -12   2  19       64.55       63.90      4.78 o
 -11   2  19       11.45       13.77      3.11 o
 -10   2  19        1.02       -0.10      2.24 o
  -9   2  19       25.24       21.00      3.12 o
  -8   2  19       20.73       20.21      3.09 o
  -7   2  19      116.24      117.80      5.50 o
  -6   2  19      188.10      163.76      6.45 o
  -5   2  19      101.21       86.34      4.75 o
  -4   2  19      172.43      158.23      5.48 o
  -3   2  19        6.94        3.79      2.00 o
  -2   2  19        0.00        1.33      1.80 o
  -1   2  19       21.25       20.61      2.77 o
   0   2  19        6.13        5.89      2.54 o
   1   2  19       50.52       43.26      4.08 o
   2   2  19       43.86       43.51      4.72 o
   3   2  19       22.39       30.77      4.20 o
   4   2  19        5.67        1.42      2.80 o
   5   2  19        1.39        7.87      3.41 o
   6   2  19        0.07       -0.36      2.98 o
   7   2  19       49.50       55.97     15.90 o
   8   2  19        3.47        6.34      3.79 o
   9   2  19        0.24       -1.61      3.34 o
 -14   3  19        1.93        0.64      2.88 o
 -13   3  19        2.77        2.29      2.84 o
 -12   3  19       21.35       23.26      3.60 o
 -11   3  19      111.11      119.69      5.95 o
 -10   3  19      200.19      188.83      7.26 o
  -9   3  19        1.15        3.17      2.47 o
  -8   3  19       16.48       17.29      3.03 o
  -7   3  19       89.34       96.83      5.05 o
  -6   3  19      156.59      149.46      6.15 o
  -5   3  19      107.45      104.17      5.18 o
  -4   3  19       19.92       25.18      3.19 o
  -3   3  19        8.77        5.82      2.61 o
  -2   3  19       77.01       68.24      4.82 o
  -1   3  19        3.68        6.38      2.49 o
   0   3  19        8.76        7.14      2.86 o
   1   3  19       24.78       26.48      4.56 o
   2   3  19       15.82       13.75      4.05 o
   3   3  19        1.81        3.47      3.84 o
   4   3  19        3.68        4.92      4.08 o
   5   3  19       15.81        8.53      4.61 o
   6   3  19        6.12        9.71      5.13 o
   7   3  19        5.25       -3.03      4.16 o
   8   3  19        6.85       10.08      5.27 o
 -13   4  19        5.65        4.56      3.13 o
 -12   4  19        2.73        0.22      4.48 o
 -11   4  19        8.27        5.31      2.93 o
 -10   4  19        1.96        4.26      3.15 o
  -9   4  19       22.48       20.56      3.09 o
  -8   4  19        1.31        2.46      2.38 o
  -7   4  19        8.75        8.48      2.61 o
  -6   4  19        4.95        6.75      2.51 o
  -5   4  19        9.60        6.90      2.56 o
  -4   4  19       47.83       45.22      4.78 o
  -3   4  19        3.31        0.61      2.48 o
  -2   4  19        5.52        9.33      2.70 o
  -1   4  19       22.39       14.33      4.71 o
   0   4  19        9.31       18.23      3.35 o
   1   4  19        0.00       -1.45      4.78 o
   2   4  19        9.52       25.11      7.77 o
   3   4  19       11.69       15.59      4.26 o
   4   4  19        9.80       11.61      3.90 o
   5   4  19       18.52       18.77      5.37 o
   6   4  19        0.00        1.37      4.37 o
 -10   5  19        0.92        0.93      2.30 o
  -9   5  19       18.08       16.04      2.92 o
  -8   5  19       11.44       15.58      2.90 o
  -7   5  19        2.54        0.58      2.31 o
  -6   5  19        9.55       11.34      2.71 o
  -5   5  19        0.36       -1.62      2.20 o
  -4   5  19       39.67       38.78      4.08 o
  -3   5  19        0.40        0.10      2.46 o
  -2   5  19        0.02       -0.38      2.25 o
  -1   5  19       12.05       18.91      3.76 o
   0   5  19        0.06        0.19      2.34 o
   1   5  19        4.28        6.43      4.65 o
   2   5  19        2.66        6.27      5.78 o
   3   5  19        1.73       -0.30      3.08 o
 -16   0  20       47.27       54.23     11.35 o
 -14   0  20       12.06       17.56      8.50 o
 -12   0  20       45.84       52.31     10.16 o
 -10   0  20       14.11       15.53      4.54 o
  -8   0  20       98.59      172.03     12.45 o
  -6   0  20       24.79       25.24      4.44 o
  -4   0  20        9.38       12.62      3.67 o
  -2   0  20       13.23       10.67      3.39 o
   0   0  20      162.91      135.21     10.74 o
   2   0  20        0.00        4.13      3.71 o
   4   0  20       24.16       11.58      5.13 o
   6   0  20       91.08       95.17     10.37 o
   8   0  20        0.20       -1.45      5.13 o
 -16   1  20        1.77        0.13      4.91 o
 -15   1  20       14.88       16.38      6.12 o
 -14   1  20      121.51      123.76     10.29 o
 -13   1  20       26.32       27.45      4.70 o
 -12   1  20       33.80       36.82      4.87 o
 -11   1  20        4.16        5.50      4.13 o
 -10   1  20       82.72       83.71      6.20 o
  -9   1  20        0.94       -0.38      2.80 o
  -8   1  20        2.85        1.81      2.20 o
  -7   1  20        0.03       -0.24      2.06 o
  -6   1  20        7.66        4.94      2.91 o
  -5   1  20      103.42       82.97      4.67 o
  -4   1  20       20.31       11.51      2.67 o
  -3   1  20       43.30       27.01      3.08 o
  -2   1  20        0.92        2.18      2.09 o
  -1   1  20       73.01       66.40      4.24 o
   0   1  20       11.23        8.94      2.77 o
   1   1  20       87.00       66.23      7.29 o
   2   1  20       82.36       98.05      6.69 o
   3   1  20       48.01       37.47      5.50 o
   4   1  20        1.80        2.05      2.86 o
   5   1  20        8.02       11.65      3.93 o
   6   1  20        9.94        7.90      9.19 o
   7   1  20        3.02        3.32      3.58 o
   8   1  20        4.89        7.24      4.14 o
   9   1  20        9.96       14.66      4.74 o
 -15   2  20       22.53       27.01      4.88 o
 -14   2  20        0.37       11.28      3.98 o
 -13   2  20        4.16        3.07      3.43 o
 -12   2  20       21.74       17.56      4.12 o
 -11   2  20        2.16        7.09      2.85 o
 -10   2  20       21.03       21.56      3.39 o
  -9   2  20       49.68       44.70      4.00 o
  -8   2  20      176.52      175.77      6.95 o
  -7   2  20       73.36       71.82      4.59 o
  -6   2  20      312.61      281.09      8.81 o
  -5   2  20       79.32       66.00      4.40 o
  -4   2  20       13.32       16.03      2.94 o
  -3   2  20      174.91      166.82      5.81 o
  -2   2  20       32.01       22.11      3.18 o
  -1   2  20        7.71        5.80      2.45 o
   0   2  20       80.22       80.24      5.17 o
   1   2  20        1.87        5.70      2.66 o
   2   2  20        0.06        3.33      2.80 o
   3   2  20        0.88        2.60      2.86 o
   4   2  20       11.56       18.29      6.69 o
   5   2  20       19.64       21.24      5.62 o
   6   2  20        2.88       -3.09      3.09 o
   7   2  20        2.46        6.99      3.70 o
   8   2  20       49.33       54.84      7.66 o
 -14   3  20       15.65       24.12      4.63 o
 -13   3  20        0.31        1.61      2.81 o
 -12   3  20        0.75        1.06      4.24 o
 -11   3  20       10.00       19.84      3.47 o
 -10   3  20       44.56       49.19      4.29 o
  -9   3  20       74.69       73.38      5.49 o
  -8   3  20      119.41      124.10      5.90 o
  -7   3  20       11.59        8.97      2.79 o
  -6   3  20        0.56       -0.16      4.03 o
  -5   3  20       61.55       53.03      5.48 o
  -4   3  20       12.94       12.15      5.12 o
  -3   3  20      105.22      107.34      7.11 o
  -2   3  20        2.43        1.76      2.67 o
  -1   3  20        0.18        4.41      3.48 o
   0   3  20       45.93       45.04      6.87 o
   1   3  20        7.25        9.87      4.37 o
   2   3  20       97.88      113.54     10.00 o
   3   3  20        9.02        8.40      4.63 o
   4   3  20        6.63       14.27      5.21 o
   5   3  20        8.33       11.08      5.21 o
   6   3  20       74.49       90.64      9.69 o
   7   3  20       15.96       10.00      5.45 o
 -12   4  20        1.03       -1.92      2.96 o
 -11   4  20       19.53       29.74      4.13 o
 -10   4  20        3.04        6.34      3.02 o
  -9   4  20        7.27        6.87      2.99 o
  -8   4  20        4.64        1.04      2.76 o
  -7   4  20       20.63       15.18      3.36 o
  -6   4  20       19.15       25.26      3.75 o
  -5   4  20       39.30       43.11      4.31 o
  -4   4  20        0.83        4.32      2.85 o
  -3   4  20        1.50        0.93      2.56 o
  -2   4  20       26.39       34.65      4.12 o
  -1   4  20        1.00       -1.33      2.47 o
   0   4  20       24.68       26.77      5.87 o
   1   4  20        2.02       -3.32      3.32 o
   2   4  20       20.46       21.32      5.48 o
   3   4  20        4.30       -2.55      3.47 o
   4   4  20       10.56       13.50      5.21 o
   5   4  20        3.17       -2.24      4.05 o
  -9   5  20       35.64       41.80      4.33 o
  -8   5  20        0.09        1.08      2.75 o
  -7   5  20        2.24        3.94      2.87 o
  -6   5  20        1.15        0.02      3.13 o
  -5   5  20        1.22        1.75      2.88 o
  -4   5  20        1.46       -0.02      2.74 o
  -3   5  20        1.40        1.43      2.69 o
  -2   5  20        1.55        2.87      2.58 o
  -1   5  20        7.18       10.62      3.26 o
   0   5  20        0.32       -0.24      3.30 o
   1   5  20        0.80       -0.63      3.55 o
   2   5  20        0.43        1.90      4.08 o
 -15   0  21       16.38       11.16      8.27 o
 -13   0  21       19.71       36.51      9.98 o
 -11   0  21       27.40       32.35      9.21 o
  -9   0  21       46.93       43.31      9.23 o
  -7   0  21      163.41      161.81     14.89 o
  -5   0  21        0.20       -1.08      3.57 o
  -3   0  21       23.30       31.21      4.78 o
  -1   0  21       12.85       11.52      3.75 o
   1   0  21      198.82      171.67     12.45 o
   3   0  21        3.49        7.37      4.90 o
   5   0  21       13.37       21.09      6.45 o
   7   0  21      102.22      146.97     13.56 o
 -15   1  21        1.69       -1.56      4.84 o
 -14   1  21       74.91      105.66      9.83 o
 -13   1  21       22.66       35.63      5.20 o
 -12   1  21        5.90        5.63      3.48 o
 -11   1  21        0.00        8.00      4.55 o
 -10   1  21       54.27       53.02      7.14 o
  -9   1  21        4.30       16.91      4.49 o
  -8   1  21       90.69       90.03      6.13 o
  -7   1  21        0.47       -1.91      2.52 o
  -6   1  21        4.51        3.76      2.29 o
  -5   1  21       52.22       42.93      3.84 o
  -4   1  21       18.42       15.00      2.79 o
  -3   1  21        0.48        4.41      2.27 o
  -2   1  21       84.25       69.42      4.40 o
  -1   1  21       12.54       19.85      3.01 o
   0   1  21        7.46        4.31      2.71 o
   1   1  21       18.63       16.65      3.37 o
   2   1  21       20.22       27.30      4.40 o
   3   1  21        9.98        9.45      3.42 o
   4   1  21        6.15        8.02      3.57 o
   5   1  21       11.32       14.27      4.19 o
   6   1  21       59.11       53.37      6.12 o
   7   1  21        0.01       -1.08      3.41 o
   8   1  21       10.38       12.98      4.51 o
 -14   2  21        1.04       -3.12      3.86 o
 -13   2  21       19.30       25.10      4.80 o
 -12   2  21        7.74       14.77      3.89 o
 -11   2  21        0.10        6.40      7.68 o
 -10   2  21       14.19       14.43      3.85 o
  -9   2  21        3.65        6.70      3.23 o
  -8   2  21        7.78        4.04      2.65 o
  -7   2  21      100.61       94.77      5.25 o
  -6   2  21        2.28        0.42      2.44 o
  -5   2  21       25.81       19.20      3.89 o
  -4   2  21        7.92        5.21      3.05 o
  -3   2  21       24.04       21.88      4.00 o
  -2   2  21       50.24       50.36      4.78 o
  -1   2  21       44.83       33.89      3.59 o
   0   2  21       23.17       25.51      3.84 o
   1   2  21       63.02       65.29      5.73 o
   2   2  21       13.63        6.15      3.63 o
   3   2  21        1.27       -1.24      2.51 o
   4   2  21       10.40       10.18      3.78 o
   5   2  21       43.56       63.19     11.12 o
   6   2  21        0.48        5.11      4.08 o
   7   2  21       21.61       26.46      5.20 o
 -13   3  21       32.59       32.77      4.93 o
 -12   3  21        0.00       -1.09      3.01 o
 -11   3  21       42.65       55.15      4.69 o
 -10   3  21        2.36       -0.12      2.66 o
  -9   3  21       21.59       35.43      8.59 o
  -8   3  21        0.70       -0.94      4.38 o
  -7   3  21      293.62      283.23     13.38 o
  -6   3  21       29.88       25.35      3.90 o
  -5   3  21        1.19        0.32      2.76 o
  -4   3  21      152.41      137.62      6.93 o
  -3   3  21        8.70        8.53      3.11 o
  -2   3  21        1.15        1.09      5.38 o
  -1   3  21        1.79        3.62      3.53 o
   0   3  21       12.33       12.82      5.00 o
   1   3  21        0.69       -1.00      3.69 o
   2   3  21       19.97       24.56      5.98 o
   3   3  21        0.34        3.40      4.34 o
   4   3  21        5.64        4.34      4.79 o
   5   3  21       37.45       39.99      7.40 o
   6   3  21       13.85       12.82      5.84 o
 -11   4  21       23.10       26.83      4.11 o
 -10   4  21       44.65       44.21      4.69 o
  -9   4  21        4.87        1.77      2.89 o
  -8   4  21        9.14       11.35      4.27 o
  -7   4  21       13.36       15.25      3.50 o
  -6   4  21        7.55        7.99      3.18 o
  -5   4  21        2.26        5.56      3.01 o
  -4   4  21        0.64        3.92      2.87 o
  -3   4  21        0.74        0.40      2.57 o
  -2   4  21        2.19        3.20      2.90 o
  -1   4  21       24.99       25.67      7.52 o
   0   4  21       22.85       23.38      5.66 o
   1   4  21       25.29       29.75      6.05 o
   2   4  21        1.75        2.40      4.03 o
   3   4  21        3.17        1.05      4.29 o
   4   4  21        3.41        2.66      4.40 o
  -7   5  21        6.18        9.36      3.36 o
  -6   5  21        1.29        0.82      4.84 o
  -5   5  21       11.90       13.45      4.69 o
  -4   5  21        2.58        2.47      2.99 o
  -3   5  21       10.63       13.53      3.55 o
  -2   5  21       34.87       42.44      4.58 o
  -1   5  21        3.70        6.52      3.94 o
   0   5  21        9.93        3.46      9.52 o
 -14   0  22        3.99       -4.34      6.84 o
 -12   0  22      148.47      142.50     15.61 o
 -10   0  22        0.31        1.86      3.54 o
  -8   0  22       17.04       20.37      4.63 o
  -6   0  22       99.54      100.27      7.55 o
  -4   0  22        0.43        0.94      3.06 o
  -2   0  22      154.80      156.87      9.30 o
   0   0  22       24.72       33.13      5.03 o
   2   0  22       18.30       13.53      5.55 o
   4   0  22      188.86      168.93     13.69 o
   6   0  22       79.28       62.42      9.13 o
 -14   1  22        3.67       -2.51      4.79 o
 -13   1  22        1.41       -1.58     13.31 o
 -12   1  22       17.75       16.70      4.42 o
 -11   1  22       12.80       23.10      4.38 o
 -10   1  22        7.39        3.76      3.41 o
  -9   1  22        3.25        3.71      2.98 o
  -8   1  22       22.64       28.37      4.30 o
  -7   1  22        1.19       -2.93      2.93 o
  -6   1  22        3.38        3.13      2.41 o
  -5   1  22        1.64        0.15      2.94 o
  -4   1  22        0.23       -1.97      1.97 o
  -3   1  22       22.35       15.66      2.95 o
  -2   1  22        8.27        9.11      2.66 o
  -1   1  22       35.76       33.88      3.61 o
   0   1  22       26.03       24.98      3.75 o
   1   1  22       23.66       24.38      3.89 o
   2   1  22        1.09        2.55      3.29 o
   3   1  22       11.86       14.44      3.96 o
   4   1  22       19.70       26.08      4.81 o
   5   1  22      102.86      114.17      8.29 o
   6   1  22        8.58       10.68      4.48 o
   7   1  22        5.49        8.88      4.10 o
 -14   2  22       74.24       82.39      7.09 o
 -13   2  22        0.02       -3.46      3.46 o
 -12   2  22        1.16        1.06      3.57 o
 -11   2  22        1.83       -0.13      3.28 o
 -10   2  22        0.88        1.37      3.26 o
  -9   2  22       47.91       55.02      5.42 o
  -8   2  22       26.38       27.67      6.73 o
  -7   2  22        2.40        3.86      3.00 o
  -6   2  22       53.97       59.84      5.38 o
  -5   2  22       16.22       20.89      3.86 o
  -4   2  22        8.56        7.68      3.36 o
  -3   2  22       40.06       27.91      4.31 o
  -2   2  22       19.90       18.95      3.87 o
  -1   2  22       14.69       19.15      3.79 o
   0   2  22       26.92       35.85      6.79 o
   1   2  22        7.87       12.06      5.16 o
   2   2  22       11.82        6.69      4.76 o
   3   2  22        1.54        0.84      4.37 o
   4   2  22        9.69        6.37      5.13 o
   5   2  22       29.08       34.14      7.29 o
   6   2  22        4.01       11.56      5.77 o
 -12   3  22        0.52        1.50      4.17 o
 -11   3  22        0.22        1.63      4.07 o
 -10   3  22       64.00       70.33      5.60 o
  -9   3  22        0.41        1.10      3.44 o
  -8   3  22       40.12       37.32      4.83 o
  -7   3  22        5.36        3.58      3.10 o
  -6   3  22        1.95       -1.17      2.65 o
  -5   3  22        6.41        0.91      3.66 o
  -4   3  22        4.35        5.75      3.97 o
  -3   3  22       46.27       55.79      8.20 o
  -2   3  22        2.33        2.18      4.66 o
  -1   3  22        0.40       -0.99      3.14 o
   0   3  22        6.55        3.63      4.37 o
   1   3  22        0.53        7.90      4.61 o
   2   3  22        5.11        3.63      4.48 o
   3   3  22        4.85       -2.71      4.32 o
   4   3  22       56.19       57.23      8.27 o
   5   3  22        8.03        6.82      5.16 o
 -10   4  22        0.00        0.79      3.14 o
  -9   4  22       23.71       22.93      4.01 o
  -8   4  22        0.18        4.17      3.23 o
  -7   4  22       38.22       40.52      4.67 o
  -6   4  22       19.66       27.48      4.13 o
  -5   4  22        8.31       10.47      3.47 o
  -4   4  22       61.08       70.66      5.38 o
  -3   4  22        0.63        4.13      3.63 o
  -2   4  22        6.38        7.56      4.05 o
  -1   4  22        4.22        2.25      7.48 o
   0   4  22        0.41       -2.88      3.26 o
   1   4  22        0.08        7.24      4.76 o
   2   4  22        2.50        4.82      4.90 o
   3   4  22        2.56        7.42      5.21 o
 -13   0  23       35.49       33.78     10.37 o
 -11   0  23        9.60        9.58      8.21 o
  -9   0  23        5.30       13.38      4.40 o
  -7   0  23      132.31      139.25      9.07 o
  -5   0  23       16.71       12.64      4.13 o
  -3   0  23       90.04       91.89      7.54 o
  -1   0  23       14.64        9.36      3.78 o
   1   0  23        0.06       -2.40      3.84 o
   3   0  23       77.49       75.16      9.61 o
   5   0  23        7.90        3.16      5.32 o
 -14   1  23       12.94       14.77      6.20 o
 -13   1  23        3.33       13.54      6.00 o
 -12   1  23        3.56       23.02      4.81 o
 -11   1  23        8.94        8.89      3.85 o
 -10   1  23        6.33        3.16      3.34 o
  -9   1  23        0.20        0.78      2.91 o
  -8   1  23        0.25        9.00      3.32 o
  -7   1  23        3.37        1.85      3.01 o
  -6   1  23       12.69       11.25      3.43 o
  -5   1  23        3.86        4.57      2.40 o
  -4   1  23       17.90       23.92      3.40 o
  -3   1  23       16.10        8.63      3.82 o
  -2   1  23        5.01        4.13      2.52 o
  -1   1  23        0.31        0.18      2.30 o
   0   1  23       13.55        9.45      2.81 o
   1   1  23        0.27       -0.92      3.09 o
   2   1  23        1.09       -1.80      2.98 o
   3   1  23       25.90       19.84      4.54 o
   4   1  23       63.23       68.74      6.81 o
   5   1  23       11.44       10.18      4.24 o
   6   1  23        8.82       13.58      4.74 o
 -13   2  23        4.25       -3.05      3.86 o
 -12   2  23       59.84       68.18      9.95 o
 -11   2  23       36.98       45.78      5.49 o
 -10   2  23        2.18        4.17      3.51 o
  -9   2  23        0.73       -3.36      3.36 o
  -8   2  23        9.18       10.16      3.54 o
  -7   2  23        0.04       -0.96      2.70 o
  -6   2  23        3.35        0.48      3.19 o
  -5   2  23       51.63       44.15      5.01 o
  -4   2  23      102.16       96.66      6.70 o
  -3   2  23        1.79        2.31      3.08 o
  -2   2  23        0.44       -1.49      2.96 o
  -1   2  23       32.33       33.00      5.38 o
   0   2  23        0.00       -2.91      3.35 o
   1   2  23       68.83       73.50      9.06 o
   2   2  23        1.47       -1.76      4.16 o
   3   2  23        5.20       -2.61      4.26 o
   4   2  23        2.16       -0.79      4.74 o
   5   2  23       15.12        6.82      5.77 o
 -11   3  23       44.81       41.72      6.25 o
 -10   3  23       18.91       14.40      4.71 o
  -9   3  23       61.79       76.82      9.33 o
  -8   3  23       94.37       86.54      7.66 o
  -7   3  23        4.95       -5.54      6.49 o
  -6   3  23       10.31       11.49      4.43 o
  -5   3  23       85.16       82.00      7.42 o
  -4   3  23        0.82       -3.18      3.18 o
  -3   3  23       34.28       43.43      5.81 o
  -2   3  23        5.69        6.43      3.92 o
  -1   3  23        0.10       -3.14      3.30 o
   0   3  23       11.73       16.04      5.50 o
   1   3  23       20.01       27.14      6.58 o
   2   3  23       44.01       50.23      8.08 o
   3   3  23        2.67        5.61      5.24 o
   4   3  23        0.07       -0.63      4.71 o
  -9   4  23        6.55        6.22      3.55 o
  -8   4  23        1.43        5.02      3.33 o
  -7   4  23       23.04       24.62      4.62 o
  -6   4  23        2.98        9.09      4.37 o
  -5   4  23        1.66        7.83      6.48 o
  -4   4  23        5.97        7.91      4.15 o
  -3   4  23       16.04       23.46      5.37 o
  -2   4  23        8.35        6.06      7.27 o
  -1   4  23        0.43       -3.25      3.25 o
   0   4  23        2.52       -2.65      3.47 o
   1   4  23        5.02        4.50      4.66 o
 -12   0  24       89.26       76.34     13.29 o
 -10   0  24        0.02       -5.77      5.77 o
  -8   0  24       10.42        3.99      5.73 o
  -6   0  24        4.79        3.76      3.74 o
  -4   0  24        5.84       13.06      4.29 o
  -2   0  24       21.76       28.09      5.16 o
   0   0  24        7.94        9.38      4.13 o
   2   0  24       11.31       13.53      5.95 o
   4   0  24        0.86        4.87      5.05 o
 -13   1  24       27.21       24.72     10.20 o
 -12   1  24        0.62        5.89      5.81 o
 -11   1  24        8.74       13.75      4.10 o
 -10   1  24       10.52       17.27      4.35 o
  -9   1  24       18.46       14.11      3.87 o
  -8   1  24       50.39       59.47      5.68 o
  -7   1  24       13.05       11.71      3.75 o
  -6   1  24       13.51       18.27      4.17 o
  -5   1  24        0.46       -2.78      2.78 o
  -4   1  24        2.74       -1.54      2.35 o
  -3   1  24       83.89       97.57      5.55 o
  -2   1  24       19.59       16.43      3.34 o
  -1   1  24       10.49        5.38      2.71 o
   0   1  24       16.74       12.98      3.20 o
   1   1  24        1.32        5.15      3.15 o
   2   1  24       18.38       23.07      7.88 o
   3   1  24        0.09        0.91      3.53 o
   4   1  24        0.15        1.59      3.56 o
   5   1  24       40.53       55.25      6.66 o
 -12   2  24        3.65        8.70      4.27 o
 -11   2  24       24.11       20.38      4.79 o
 -10   2  24       58.92       66.05      7.43 o
  -9   2  24        0.78       -0.97      3.25 o
  -8   2  24        0.12        2.69      3.15 o
  -7   2  24       10.31       18.29      6.04 o
  -6   2  24       51.57       56.81      5.59 o
  -5   2  24       53.40       59.93      5.69 o
  -4   2  24        0.03        0.71      3.14 o
  -3   2  24        0.33       -2.26      3.06 o
  -2   2  24        2.88        8.51      4.53 o
  -1   2  24        0.14       -0.80      3.56 o
   0   2  24        8.86        7.65      7.71 o
   1   2  24        3.11        0.42      4.79 o
   2   2  24       10.68       12.27      5.98 o
   3   2  24      122.87      139.79     12.79 o
   4   2  24        0.43       -4.34      4.34 o
 -10   3  24       72.18       90.34      8.38 o
  -9   3  24       23.19       32.15      5.79 o
  -8   3  24        5.78        2.45      4.16 o
  -7   3  24       14.17        7.71      4.37 o
  -6   3  24        9.55       19.78      4.98 o
  -5   3  24       15.61       20.23      5.14 o
  -4   3  24       14.38       10.88      4.34 o
  -3   3  24        8.37        8.82      4.37 o
  -2   3  24       17.29       18.31      5.24 o
  -1   3  24        5.18        4.30      4.19 o
   0   3  24        9.01       12.22      4.80 o
   1   3  24        9.65        0.37      4.84 o
   2   3  24       53.73       56.76      8.66 o
  -6   4  24       33.73       39.67      6.06 o
  -5   4  24       26.10       26.72      6.52 o
  -4   4  24       21.48       18.63      5.09 o
  -3   4  24       33.34       44.72      6.12 o
  -2   4  24        0.02        2.53      3.80 o
 -11   0  25       23.09       37.96     10.90 o
  -9   0  25        7.60       -3.87      6.27 o
  -7   0  25       28.25       31.54      5.66 o
  -5   0  25      126.16      140.81      9.50 o
  -3   0  25        8.67        7.18      4.29 o
  -1   0  25       22.07       17.30      7.74 o
   1   0  25        3.95        4.78      6.44 o
   3   0  25       61.88       59.34      9.56 o
 -12   1  25       27.04       30.36      7.52 o
 -11   1  25        2.18        7.92      4.08 o
 -10   1  25        3.78        0.60      3.62 o
  -9   1  25        6.37       -1.28      5.64 o
  -8   1  25        1.55        3.94      3.30 o
  -7   1  25       55.30       63.12      5.93 o
  -6   1  25       21.72       21.39      4.50 o
  -5   1  25        0.82        3.80      3.32 o
  -4   1  25       15.40       24.12      7.34 o
  -3   1  25        3.38       -0.14      2.98 o
  -2   1  25       44.93       49.79      4.58 o
  -1   1  25        1.03        0.24      2.56 o
   0   1  25       27.41       33.44      5.05 o
   1   1  25       24.45       24.87      4.46 o
   2   1  25       11.23        8.53      4.33 o
   3   1  25        2.05        2.11      3.84 o
   4   1  25        0.29       -2.16      5.19 o
 -11   2  25       62.85       74.29      6.96 o
 -10   2  25        0.17       -1.95      3.78 o
  -9   2  25        2.71       -1.76      3.30 o
  -8   2  25        0.72        3.39      3.60 o
  -7   2  25        6.16        8.37      3.78 o
  -6   2  25       24.94       24.00      7.19 o
  -5   2  25       43.65       42.07      5.23 o
  -4   2  25       23.25       31.48      5.63 o
  -3   2  25        0.49        4.77      4.01 o
  -2   2  25       22.00       22.21      5.37 o
  -1   2  25        0.08        4.38      4.19 o
   0   2  25       30.78       41.46      6.39 o
   1   2  25      108.86      125.39     12.40 o
   2   2  25       12.09       12.24      6.32 o
  -9   3  25        1.86       -2.00      3.75 o
  -8   3  25        0.20       -0.27      4.08 o
  -7   3  25       81.75       90.07      8.95 o
  -6   3  25       18.85       19.59      5.53 o
  -5   3  25        0.13        3.15      4.22 o
  -4   3  25       85.94       73.05      7.77 o
  -3   3  25        4.39        0.13      4.23 o
  -2   3  25        1.22       -0.57      3.89 o
  -1   3  25       30.50       38.10      6.08 o
   0   3  25        4.17        0.88      4.52 o
 -10   0  26        6.06       -6.32      6.32 o
  -8   0  26        3.16        3.74      6.37 o
  -6   0  26        6.16        9.37      4.71 o
  -4   0  26      162.14      185.41     11.24 o
  -2   0  26       18.20       10.43      4.61 o
   0   0  26        8.44       15.01      5.09 o
   2   0  26       17.76       28.40      6.05 o
 -11   1  26        0.28        7.43      6.37 o
 -10   1  26        2.38       -2.96      3.58 o
  -9   1  26       23.39       35.63      5.33 o
  -8   1  26       23.84       13.23      4.28 o
  -7   1  26       88.17       86.12      6.90 o
  -6   1  26        0.64        4.06      3.51 o
  -5   1  26        6.64        9.10      3.99 o
  -4   1  26       33.06       49.95      5.77 o
  -3   1  26        0.63       -1.88      3.05 o
  -2   1  26       34.01       52.55      6.00 o
  -1   1  26       41.71       39.50      5.51 o
   0   1  26       33.44       37.26      5.03 o
   1   1  26        4.49        3.82      3.50 o
   2   1  26       28.63       29.80      5.60 o
  -9   2  26        3.70        7.84      4.12 o
  -8   2  26      101.27       92.45      7.22 o
  -7   2  26        1.76        2.47      3.58 o
  -6   2  26        0.01       -2.58      3.26 o
  -5   2  26        3.10        1.46      4.19 o
  -4   2  26       67.26       70.93     18.20 o
  -3   2  26        1.47        6.49      4.55 o
  -2   2  26       28.36       31.82      6.14 o
  -1   2  26        0.01       -1.52      3.91 o
   0   2  26       12.18       11.84      4.97 o
   1   2  26       28.91       36.09      6.61 o
  -6   3  26        3.08       -3.23      3.60 o
  -5   3  26       50.75       46.81      6.74 o
  -4   3  26       16.70       21.80      5.58 o
  -3   3  26        7.21        8.23      4.66 o
  -9   0  27       82.73       74.76     12.56 o
  -7   0  27       65.41       75.40     12.79 o
  -5   0  27       42.89       67.37     19.64 o
  -3   0  27        3.31        3.33      9.90 o
  -1   0  27        5.11        0.17      4.36 o
  -9   1  27        0.22        4.70      3.70 o
  -8   1  27        9.31        6.83      3.96 o
  -7   1  27        2.39        0.33      5.35 o
  -6   1  27      102.98      100.08      7.51 o
  -5   1  27        9.25       12.84      4.42 o
  -4   1  27        0.13        1.00      3.75 o
  -3   1  27        0.02        2.79      3.85 o
  -2   1  27        8.09       11.70      4.43 o
  -1   1  27      139.15      171.92     11.43 o
   0   1  27        0.05        7.18      9.28 o
  -7   2  27       31.34       40.61      6.64 o
  -6   2  27       13.30        9.83      5.26 o
  -5   2  27        0.79        5.60      4.54 o
  -4   2  27       49.49       53.88      7.29 o
  -3   2  27       12.34       20.37      5.69 o
  -2   2  27        3.57        4.79      4.64 o
  -6   0  28       27.29       15.61      9.37 o
  -4   0  28        0.46        9.62      4.99 o
  -5   1  28       17.47       27.17      5.42 o
  -4   1  28       35.08       50.01      6.29 o
 
